# Supplementary material for: A platform for post-translational spatiotemporal control of cellular proteins
Source: Synth Biol (Oxf). 2021 Feb 2;6(1):ysab002. doi: 10.1093/synbio/ysab002 (PMC7976946; doi:10.1093/synbio/ysab002)
Supplement: ysab002_Supplementary_Data [file ysab002_supplementary_data.zip]

Archive with 25 entries (25 files):
- pCMV-iRFP-BC2T.gb
- pCMV-PM-VHH.gb
- pCMV-TetR-IRES-EKRAB.gb
- pCMV-TetR-NLS-BC2T.gb
- pCMV-tTA-BC2T.gb
- pCMV-tTA-NLS.gb
- pCMV-VHH(BC2T)-NLS.gb
- pCMV-VHH-ERM.gb
- pCMV-VHH-MOM.gb
- pCMV-VHH-NLS.gb
- pCMV-VHH-ODC(D12A).gb
- pCMV-VHH-ODC(T15A).gb
- pCMV-VHH-ODC(wt).gb
- pCMV-VHH-PEX.gb
- pLenti-SV40-GFP.gb
- pTRE-GFP.gb
- SI_Jayanthi_SYNBIO.pdf
- pCMV_ETR-iRFP.gb
- pCMV_ETR-VHH-MOM.gb
- pCMV_ETR-VHH-NLS-IRES-PIPKRAB.gb
- pCMV_ETR-VHH-ODC(wt).gb
- pCMV_PIR-VHH-MOM-IRES-EKRAB.gb
- pCMV_TO-iRFP.gb
- pCMV_TO-VHH-MOM.gb
- pCMV_TO-VHH-NLS.gb
