# Supplementary material for: A platform for post-translational spatiotemporal control of cellular proteins
Source: Synth Biol (Oxf). 2021 Feb 2;6(1):ysab002. doi: 10.1093/synbio/ysab002 (PMC7976946; doi:10.1093/synbio/ysab002)
Supplement: ysab002_Supplementary_Data [file ysab002_supplementary_data.zip › pCMV-PM-VHH.gb]

LOCUS       Copy_of_*pCMV.PM-VHH_/_ 7004 bp ds-DNA     circular     16-DEC-2020
DEFINITION  .
FEATURES             Location/Qualifiers
     Localization Tag 922..963
                      /label="Gai2 1-15 (PM Tag)"
                      /ApEinfo_revcolor=#b7e6d7
                      /ApEinfo_fwdcolor=#b7e6d7
     misc_feature     3469..4500
                      /label="Hygromycin"
                      /ApEinfo_revcolor=#75c6a9
                      /ApEinfo_fwdcolor=#75c6a9
     CDS              complement(6011..6670)
                      /label="AmpR"
                      /ApEinfo_revcolor=#ffef86
                      /ApEinfo_fwdcolor=#ffef86
     misc_feature     913..918
                      /label="Kozak"
                      /ApEinfo_revcolor=#9eafd2
                      /ApEinfo_fwdcolor=#9eafd2
     primer_bind      863..882
                      /label="T7"
                      /ApEinfo_revcolor=#85dae9
                      /ApEinfo_fwdcolor=#85dae9
     misc_feature     3397..3468
                      /label="2A"
                      /ApEinfo_revcolor=#f8d3a9
                      /ApEinfo_fwdcolor=#f8d3a9
     promoter         complement(4898..4928)
                      /label="lac promoter"
                      /ApEinfo_revcolor=#c7b0e3
                      /ApEinfo_fwdcolor=#c7b0e3
     misc_feature     991..1338
                      /label="vhhGFP"
                      /ApEinfo_revcolor=#75c6a9
                      /ApEinfo_fwdcolor=#75c6a9
     misc_feature     964..978
                      /label="Linker from Addgene seq."
                      /ApEinfo_revcolor=#d59687
                      /ApEinfo_fwdcolor=#d59687
     FP               2398..3396
                      /label="iRFP-V5"
                      /ApEinfo_revcolor=#d6b295
                      /ApEinfo_fwdcolor=#d6b295
     promoter         615..818
                      /label="CMV promoter"
                      /ApEinfo_revcolor=#9eafd2
                      /ApEinfo_fwdcolor=#9eafd2
     rep_origin       1730..2036
                      /label="F1 ori"
                      /ApEinfo_revcolor=#9eafd2
                      /ApEinfo_fwdcolor=#9eafd2
     Promoter         2148..2397
                      /label="EF1a"
                      /ApEinfo_revcolor=#b7e6d7
                      /ApEinfo_fwdcolor=#b7e6d7
     primer_bind      complement(4846..4866)
                      /label="M13-rev"
                      /ApEinfo_revcolor=#85dae9
                      /ApEinfo_fwdcolor=#85dae9
     HA Tag           1360..1389
                      /label="c-term HA"
                      /ApEinfo_revcolor=#6ecff6
                      /ApEinfo_fwdcolor=#6ecff6
     promoter         311..614
                      /label="CMV enhancer"
                      /ApEinfo_revcolor=#c7b0e3
                      /ApEinfo_fwdcolor=#c7b0e3
     misc_binding     complement(4872..4894)
                      /label="LacO"
                      /ApEinfo_revcolor=#84b0dc
                      /ApEinfo_fwdcolor=#84b0dc
     misc_feature     979..990
                      /label="Add!"
                      /ApEinfo_revcolor=#d6b295
                      /ApEinfo_fwdcolor=#d6b295
ORIGIN
        1 GACGGATCGG GAGATCTCCC GATCCCCTAT GGTGCACTCT CAGTACAATC TGCTCTGATG
       61 CCGCATAGTT AAGCCAGTAT CTGCTCCCTG CTTGTGTGTT GGAGGTCGCT GAGTAGTGCG
      121 CGAGCAAAAT TTAAGCTACA ACAAGGCAAG GCTTGACCGA CAATTGCATG AAGAATCTGC
      181 TTAGGGTTAG GCGTTTTGCG CTGCTTCGCG ATGTACGGGC CAGATATACG CGTTGACATT
      241 GATTATTGAC TAGTTATTAA TAGTAATCAA TTACGGGGTC ATTAGTTCAT AGCCCATATA
      301 TGGAGTTCCG CGTTACATAA CTTACGGTAA ATGGCCCGCC TGGCTGACCG CCCAACGACC
      361 CCCGCCCATT GACGTCAATA ATGACGTATG TTCCCATAGT AACGCCAATA GGGACTTTCC
      421 ATTGACGTCA ATGGGTGGAG TATTTACGGT AAACTGCCCA CTTGGCAGTA CATCAAGTGT
      481 ATCATATGCC AAGTACGCCC CCTATTGACG TCAATGACGG TAAATGGCCC GCCTGGCATT
      541 ATGCCCAGTA CATGACCTTA TGGGACTTTC CTACTTGGCA GTACATCTAC GTATTAGTCA
      601 TCGCTATTAC CATGGTGATG CGGTTTTGGC AGTACATCAA TGGGCGTGGA TAGCGGTTTG
      661 ACTCACGGGG ATTTCCAAGT CTCCACCCCA TTGACGTCAA TGGGAGTTTG TTTTGGCACC
      721 AAAATCAACG GGACTTTCCA AAATGTCGTA ACAACTCCGC CCCATTGACG CAAATGGGCG
      781 GTAGGCGTGT ACGGTGGGAG GTCTATATAA GCAGAGCTCT CTGGCTAACT AGAGAACCCA
      841 CTGCTTACTG GCTTATCGAA ATTAATACGA CTCACTATAG GGAGACCCAA GCTGGCTAGC
      901 GTTTAAACTT AAGCCACCat gggctgcacc gtgagcgccg aggacaaggc ggcggccgag
      961 cgcttaccgg tcgccaccGG TACCGGCGGA GATCAAGTCC AACTGGTGGA GTCTGGTGGC
     1021 GCTTTGGTGC AGCCAGGTGG CTCTCTGCGT TTGTCCTGTG CCGCTTCTGG CTTCCCAGTG
     1081 AACCGCTATT CCATGCGCTG GTATCGCCAG GCTCCAGGCA AAGAGCGTGA GTGGGTAGCC
     1141 GGTATGTCCA GCGCGGGTGA TCGTAGCTCC TATGAAGACT CCGTGAAGGG CCGTTTCACC
     1201 ATCAGCCGTG ACGATGCCCG TAACACGGTG TATCTGCAAA TGAACAGCTT GAAACCTGAA
     1261 GATACGGCCG TGTATTACTG TAATGTGAAC GTGGGCTTCG AGTATTGGGG CCAAGGCACC
     1321 CAGGTCACCG TCTCCAGCGG AGCTAAGCTA GGAGGAGGTT ACCCTTACGA TGTGCCTGAC
     1381 TACGCGTAGT AAGCGGCCGC TCGAGTCTAG AGGGCCCGTT TAAACCCGCT GATCAGCCTC
     1441 GACTGTGCCT TCTAGTTGCC AGCCATCTGT TGTTTGCCCC TCCCCCGTGC CTTCCTTGAC
     1501 CCTGGAAGGT GCCACTCCCA CTGTCCTTTC CTAATAAAAT GAGGAAATTG CATCGCATTG
     1561 TCTGAGTAGG TGTCATTCTA TTCTGGGGGG TGGGGTGGGG CAGGACAGCA AGGGGGAGGA
     1621 TTGGGAAGAC AATAGCAGGC ATGCTGGGGA TGCGGTGGGC TCTATGGCTT CTGAGGCGGA
     1681 AAGAACCAGC TGGGGCTCTA GGGGGTATCC CCACGCGCCC TGTAGCGGCG CATTAAGCGC
     1741 GGCGGGTGTG GTGGTTACGC GCAGCGTGAC CGCTACACTT GCCAGCGCCC TAGCGCCCGC
     1801 TCCTTTCGCT TTCTTCCCTT CCTTTCTCGC CACGTTCGCC GGCTTTCCCC GTCAAGCTCT
     1861 AAATCGGGGG CTCCCTTTAG GGTTCCGATT TAGTGCTTTA CGGCACCTCG ACCCCAAAAA
     1921 ACTTGATTAG GGTGATGGTT CACGTAGTGG GCCATCGCCC TGATAGACGG TTTTTCGCCC
     1981 TTTGACGTTG GAGTCCACGT TCTTTAATAG TGGACTCTTG TTCCAAACTG GAACAACACT
     2041 CAACCCTATC TCGGTCTATT CTTTTGATTT ATAAGGGATT TTGCCGATTT CGGCCTATTG
     2101 GTTAAAAAAT GAGCTGATTT AACAAAAATT TAACGCGAAT TAATTCTTGG GAATTGGCTC
     2161 CGGTGCCCGT CAGTGGGCAG AGCGCACATC GCCCACAGTC CCCGAGAAGT TGGGGGGAGG
     2221 GGTCGGCAAT TGAACCGGTG CCTAGAGAAG GTGGCGCGGG GTAAACTGGG AAAGTGATGT
     2281 CGTGTACTGG CTCCGCCTTT TTCCCGAGGG TGGGGGAGAA CCGTATATAA GTGCAGTAGT
     2341 CGCCGTGAAC GTTCTTTTTC GCAACGGGTT TGCCGCCAGA ACACAGGTAA GAAGCTTATG
     2401 GCGGAAGGAT CCGTCGCCAG GCAGCCTGAC CTCTTGACCT GCGACGATGA GCCGATCCAT
     2461 ATCCCCGGTG CCATCCAACC GCATGGACTG CTGCTCGCCC TCGCCGCCGA CATGACGATC
     2521 GTTGCCGGCA GCGACAACCT TCCCGAACTC ACCGGACTGG CGATCGGCGC CCTGATCGGC
     2581 CGCTCTGCGG CCGATGTCTT CGACTCGGAG ACGCACAACC GTCTGACGAT CGCCTTGGCC
     2641 GAGCCCGGGG CGGCCGTCGG AGCACCGATC ACTGTCGGCT TCACGATGCG AAAGGACGCA
     2701 GGCTTCATCG GCTCCTGGCA TCGCCATGAT CAGCTCATCT TCCTCGAGCT CGAGCCTCCC
     2761 CAGCGGGACG TCGCCGAGCC GCAGGCGTTC TTCCGCCGCA CCAACAGCGC CATCCGCCGC
     2821 CTGCAGGCCG CCGAAACCTT GGAAAGCGCC TGCGCCGCCG CGGCGCAAGA GGTGCGGAAG
     2881 ATTACCGGCT TCGATCGGGT GATGATCTAT CGCTTCGCCT CCGACTTCAG CGGCGAAGTG
     2941 ATCGCAGAGG ATCGGTGCGC CGAGGTCGAG TCAAAACTAG GCCTGCACTA TCCTGCCTCA
     3001 ACCGTGCCGG CGCAGGCCCG TCGGCTCTAT ACCATCAACC CGGTACGGAT CATTCCCGAT
     3061 ATCAATTATC GGCCGGTGCC GGTCACCCCA GACCTCAATC CGGTCACCGG GCGGCCGATT
     3121 GATCTTAGCT TCGCCATCCT GCGCAGCGTC TCGCCCGTCC ATCTGGAATT CATGCGCAAC
     3181 ATAGGCATGC ACGGCACGAT GTCGATCTCG ATTTTGCGCG GCGAGCGACT GTGGGGATTG
     3241 ATCGTTTGCC ATCACCGAAC GCCGTACTAC GTCGATCTCG ATGGCCGCCA AGCCTGCGAG
     3301 CTAGTCGCCC AGGTTCTGGC CTGGCAGATC GGCGTGATGG AAGAGGGAGG CGGTGGAAAG
     3361 CCTATCCCTA ACCCTCTCCT CGGTCTCGAT TCTACGTGTA CAGGCAGTGG AGAGGGCAGA
     3421 GGAAGTCTGC TAACATGCGG TGACGTCGAG GAGAATCCTG GCCCAACCAT GGATAGATCC
     3481 GGAAAGCCTG AACTCACCGC GACGTCTGTC GAGAAGTTTC TGATCGAAAA GTTCGACAGC
     3541 GTCTCCGACC TGATGCAGCT CTCGGAGGGC GAAGAATCTC GTGCTTTCAG CTTCGATGTA
     3601 GGAGGGCGTG GATATGTCCT GCGGGTAAAT AGCTGCGCCG ATGGTTTCTA CAAAGATCGT
     3661 TATGTTTATC GGCACTTTGC ATCGGCCGCG CTCCCGATTC CGGAAGTGCT TGACATTGGG
     3721 GAATTCAGCG AGAGCCTGAC CTATTGCATC TCCCGCCGTG CACAGGGTGT CACGTTGCAA
     3781 GACCTGCCTG AAACCGAACT GCCCGCTGTT CTGCAGCCGG TCGCGGAGGC CATGGATGCG
     3841 ATCGCTGCGG CCGATCTTAG CCAGACGAGC GGGTTCGGCC CATTCGGACC GCAAGGAATC
     3901 GGTCAATACA CTACATGGCG TGATTTCATA TGCGCGATTG CTGATCCCCA TGTGTATCAC
     3961 TGGCAAACTG TGATGGACGA CACCGTCAGT GCGTCCGTCG CGCAGGCTCT CGATGAGCTG
     4021 ATGCTTTGGG CCGAGGACTG CCCCGAAGTC CGGCACCTCG TGCACGCGGA TTTCGGCTCC
     4081 AACAATGTCC TGACGGACAA TGGCCGCATA ACAGCGGTCA TTGACTGGAG CGAGGCGATG
     4141 TTCGGGGATT CCCAATACGA GGTCGCCAAC ATCTTCTTCT GGAGGCCGTG GTTGGCTTGT
     4201 ATGGAGCAGC AGACGCGCTA CTTCGAGCGG AGGCATCCGG AGCTTGCAGG ATCGCCGCGG
     4261 CTCCGGGCGT ATATGCTCCG CATTGGTCTT GACCAACTCT ATCAGAGCTT GGTTGACGGC
     4321 AATTTCGATG ATGCAGCTTG GGCGCAGGGT CGATGCGACG CAATCGTCCG ATCCGGAGCC
     4381 GGGACTGTCG GGCGTACACA AATCGCCCGC AGAAGCGCGG CCGTCTGGAC CGATGGCTGT
     4441 GTAGAAGTAC TCGCCGATAG TGGAAACCGA CGCCCCAGCA CTCGTCCGAG GGCAAAGGAA
     4501 TAGTGAGCGG GACTCTGGGG TTCGAAATGA CCGACCAAGC GACGCCCAAC CTGCCATCAC
     4561 GAGATTTCGA TTCCACCGCC GCCTTCTATG AAAGGTTGGG CTTCGGAATC GTTTTCCGGG
     4621 ACGCCGGCTG GATGATCCTC CAGCGCGGGG ATCTCATGCT GGAGTTCTTC GCCCACCCCA
     4681 ACTTGTTTAT TGCAGCTTAT AATGGTTACA AATAAAGCAA TAGCATCACA AATTTCACAA
     4741 ATAAAGCATT TTTTTCACTG CATTCTAGTT GTGGTTTGTC CAAACTCATC AATGTATCTT
     4801 ATCATGTCTG TATACCGTCG ACCTCTAGCT AGAGCTTGGC GTAATCATGG TCATAGCTGT
     4861 TTCCTGTGTG AAATTGTTAT CCGCTCACAA TTCCACACAA CATACGAGCC GGAAGCATAA
     4921 AGTGTAAAGC CTGGGGTGCC TAATGAGTGA GCTAACTCAC ATTAATTGCG TTGCGCTCAC
     4981 TGCCCGCTTT CCAGTCGGGA AACCTGTCGT GCCAGCTGCA TTAATGAATC GGCCAACGCG
     5041 CGGGGAGAGG CGGTTTGCGT ATTGGGCGCT CTTCCGCTTC CTCGCTCACT GACTCGCTGC
     5101 GCTCGGTCGT TCGGCTGCGG CGAGCGGTAT CAGCTCACTC AAAGGCGGTA ATACGGTTAT
     5161 CCACAGAATC AGGGGATAAC GCAGGAAAGA ACATGTGAGC AAAAGGCCAG CAAAAGGCCA
     5221 GGAACCGTAA AAAGGCCGCG TTGCTGGCGT TTTTCCATAG GCTCCGCCCC CCTGACGAGC
     5281 ATCACAAAAA TCGACGCTCA AGTCAGAGGT GGCGAAACCC GACAGGACTA TAAAGATACC
     5341 AGGCGTTTCC CCCTGGAAGC TCCCTCGTGC GCTCTCCTGT TCCGACCCTG CCGCTTACCG
     5401 GATACCTGTC CGCCTTTCTC CCTTCGGGAA GCGTGGCGCT TTCTCATAGC TCACGCTGTA
     5461 GGTATCTCAG TTCGGTGTAG GTCGTTCGCT CCAAGCTGGG CTGTGTGCAC GAACCCCCCG
     5521 TTCAGCCCGA CCGCTGCGCC TTATCCGGTA ACTATCGTCT TGAGTCCAAC CCGGTAAGAC
     5581 ACGACTTATC GCCACTGGCA GCAGCCACTG GTAACAGGAT TAGCAGAGCG AGGTATGTAG
     5641 GCGGTGCTAC AGAGTTCTTG AAGTGGTGGC CTAACTACGG CTACACTAGA AGAACAGTAT
     5701 TTGGTATCTG CGCTCTGCTG AAGCCAGTTA CCTTCGGAAA AAGAGTTGGT AGCTCTTGAT
     5761 CCGGCAAACA AACCACCGCT GGTAGCGGTT TTTTTGTTTG CAAGCAGCAG ATTACGCGCA
     5821 GAAAAAAAGG ATCTCAAGAA GATCCTTTGA TCTTTTCTAC GGGGTCTGAC GCTCAGTGGA
     5881 ACGAAAACTC ACGTTAAGGG ATTTTGGTCA TGAGATTATC AAAAAGGATC TTCACCTAGA
     5941 TCCTTTTAAA TTAAAAATGA AGTTTTAAAT CAATCTAAAG TATATATGAG TAAACTTGGT
     6001 CTGACAGTTA CCAATGCTTA ATCAGTGAGG CACCTATCTC AGCGATCTGT CTATTTCGTT
     6061 CATCCATAGT TGCCTGACTC CCCGTCGTGT AGATAACTAC GATACGGGAG GGCTTACCAT
     6121 CTGGCCCCAG TGCTGCAATG ATACCGCGAG ACCCACGCTC ACCGGCTCCA GATTTATCAG
     6181 CAATAAACCA GCCAGCCGGA AGGGCCGAGC GCAGAAGTGG TCCTGCAACT TTATCCGCCT
     6241 CCATCCAGTC TATTAATTGT TGCCGGGAAG CTAGAGTAAG TAGTTCGCCA GTTAATAGTT
     6301 TGCGCAACGT TGTTGCCATT GCTACAGGCA TCGTGGTGTC ACGCTCGTCG TTTGGTATGG
     6361 CTTCATTCAG CTCCGGTTCC CAACGATCAA GGCGAGTTAC ATGATCCCCC ATGTTGTGCA
     6421 AAAAAGCGGT TAGCTCCTTC GGTCCTCCGA TCGTTGTCAG AAGTAAGTTG GCCGCAGTGT
     6481 TATCACTCAT GGTTATGGCA GCACTGCATA ATTCTCTTAC TGTCATGCCA TCCGTAAGAT
     6541 GCTTTTCTGT GACTGGTGAG TACTCAACCA AGTCATTCTG AGAATAGTGT ATGCGGCGAC
     6601 CGAGTTGCTC TTGCCCGGCG TCAATACGGG ATAATACCGC GCCACATAGC AGAACTTTAA
     6661 AAGTGCTCAT CATTGGAAAA CGTTCTTCGG GGCGAAAACT CTCAAGGATC TTACCGCTGT
     6721 TGAGATCCAG TTCGATGTAA CCCACTCGTG CACCCAACTG ATCTTCAGCA TCTTTTACTT
     6781 TCACCAGCGT TTCTGGGTGA GCAAAAACAG GAAGGCAAAA TGCCGCAAAA AAGGGAATAA
     6841 GGGCGACACG GAAATGTTGA ATACTCATAC TCTTCCTTTT TCAATATTAT TGAAGCATTT
     6901 ATCAGGGTTA TTGTCTCATG AGCGGATACA TATTTGAATG TATTTAGAAA AATAAACAAA
     6961 TAGGGGTTCC GCGCACATTT CCCCGAAAAG TGCCACCTGA CGTC
//
