# Supplementary material for: A platform for post-translational spatiotemporal control of cellular proteins
Source: Synth Biol (Oxf). 2021 Feb 2;6(1):ysab002. doi: 10.1093/synbio/ysab002 (PMC7976946; doi:10.1093/synbio/ysab002)
Supplement: ysab002_Supplementary_Data [file ysab002_supplementary_data.zip › pCMV-TetR-IRES-EKRAB.gb]

LOCUS       Copy_of_pLenti_CMV.IVS- 8719 bp ds-DNA     circular     16-DEC-2020
DEFINITION  .
FEATURES             Location/Qualifiers
     primer_bind             4281..4306
                             /label="T7"
                             /ApEinfo_revcolor=#85dae9
                             /ApEinfo_fwdcolor=#85dae9
     misc_feature            4316..4969
                             /label="TetR"
                             /ApEinfo_revcolor=#85dae9
                             /ApEinfo_fwdcolor=#85dae9
     misc_binding            1018..1040
                             /label="LacO"
                             /ApEinfo_revcolor=#84b0dc
                             /ApEinfo_fwdcolor=#84b0dc
     primer_bind             1084..1103
                             /label="T3"
                             /ApEinfo_revcolor=#85dae9
                             /ApEinfo_fwdcolor=#85dae9
     misc_feature            5616..6659
                             /label="E-KRAB"
                             /ApEinfo_revcolor=#0000ff
                             /ApEinfo_fwdcolor=#0000ff
     promoter                3054..3639
                             /label="CMV promoter"
                             /ApEinfo_revcolor=#84b0dc
                             /ApEinfo_fwdcolor=#84b0dc
     misc_feature            1121..1540
                             /label="5' LTR"
                             /ApEinfo_revcolor=#d59687
                             /ApEinfo_fwdcolor=#d59687
     Packaging signal        1643..1691
                             /label="Psi signal"
                             /ApEinfo_revcolor=#75c6a9
                             /ApEinfo_fwdcolor=#75c6a9
     misc_feature            2180..2438
                             /label="RRE"
                             /ApEinfo_revcolor=#c7b0e3
                             /ApEinfo_fwdcolor=#c7b0e3
     misc_feature            7723..8097
                             /label="Zeocyn"
                             /ApEinfo_revcolor=#85dae9
                             /ApEinfo_fwdcolor=#85dae9
     misc_feature            7657..7722
                             /label="EM7 promoter"
                             /ApEinfo_revcolor=#b4abac
                             /ApEinfo_fwdcolor=#b4abac
     misc_feature            6671..7263
                             /label="WPRE"
                             /ApEinfo_revcolor=#c7b0e3
                             /ApEinfo_fwdcolor=#c7b0e3
     promoter                1083..1101
                             /label="T3 promoter"
                             /ApEinfo_revcolor=#9eafd2
                             /ApEinfo_fwdcolor=#9eafd2
     misc_feature            6623..6656
                             /label="Homologous sequence"
                             /ApEinfo_revcolor=#ff9ccd
                             /ApEinfo_fwdcolor=#ff9ccd
     misc_feature            7327..7653
                             /label="SV40 promoter"
                             /ApEinfo_revcolor=#d59687
                             /ApEinfo_fwdcolor=#d59687
     misc_feature            2916..2982
                             /label="cPPT"
                             /ApEinfo_revcolor=#b4abac
                             /ApEinfo_fwdcolor=#b4abac
     Polyadenylation signal  8494..8647
                             /label="SV40 polyA"
                             /ApEinfo_revcolor=#85dae9
                             /ApEinfo_fwdcolor=#85dae9
     misc_feature            28..716
                             /label="pUC origin"
                             /ApEinfo_revcolor=#c6c9d1
                             /ApEinfo_fwdcolor=#c6c9d1
     misc_feature            4981..5603
                             /label="IRES"
                             /ApEinfo_revcolor=#7bcdc8
                             /ApEinfo_fwdcolor=#7bcdc8
     primer_bind             1046..1066
                             /label="M13-rev"
                             /ApEinfo_revcolor=#85dae9
                             /ApEinfo_fwdcolor=#85dae9
     misc_feature            3659..4231
                             /label="Rabbit b-globin Intron II"
                             /ApEinfo_revcolor=#d59687
                             /ApEinfo_fwdcolor=#d59687
     misc_feature            complement(8191..8423)
                             /label="3' LTR"
                             /ApEinfo_revcolor=#d59687
                             /ApEinfo_fwdcolor=#d59687
     misc_feature            5610..5615
                             /label="Kozak sequence"
                             /ApEinfo_revcolor=#ff00ff
                             /ApEinfo_fwdcolor=#ff00ff
ORIGIN
        1 accaaaatcc cttaacgtga gttttcgttc cactgagcgt cagaccccgt agaaaagatc
       61 aaaggatctt cttgagatcc tttttttctg cgcgtaatct gctgcttgca aacaaaaaaa
      121 ccaccgctac cagcggtggt ttgtttgccg gatcaagagc taccaactct ttttccgaag
      181 gtaactggct tcagcagagc gcagatacca aatactgtcc ttctagtgta gccgtagtta
      241 ggccaccact tcaagaactc tgtagcaccg cctacatacc tcgctctgct aatcctgtta
      301 ccagtggctg ctgccagtgg cgataagtcg tgtcttaccg ggttggactc aagacgatag
      361 ttaccggata aggcgcagcg gtcgggctga acggggggtt cgtgcacaca gcccagcttg
      421 gagcgaacga cctacaccga actgagatac ctacagcgtg agctatgaga aagcgccacg
      481 cttcccgaag ggagaaaggc ggacaggtat ccggtaagcg gcagggtcgg aacaggagag
      541 cgcacgaggg agcttccagg gggaaacgcc tggtatcttt atagtcctgt cgggtttcgc
      601 cacctctgac ttgagcgtcg atttttgtga tgctcgtcag gggggcggag cctatggaaa
      661 aacgccagca acgcggcctt tttacggttc ctggcctttt gctggccttt tgctcacatg
      721 ttctttcctg cgttatcccc tgattctgtg gataaccgta ttaccgcctt tgagtgagct
      781 gataccgctc gccgcagccg aacgaccgag cgcagcgagt cagtgagcga ggaagcggaa
      841 gagcgcccaa tacgcaaacc gcctctcccc gcgcgttggc cgattcatta atgcagctgg
      901 cacgacaggt ttcccgactg gaaagcgggc agtgagcgca acgcaattaa tgtgagttag
      961 ctcactcatt aggcacccca ggctttacac tttatgcttc cggctcgtat gttgtgtgga
     1021 attgtgagcg gataacaatt tcacacagga aacagctatg accatgatta cgccaagcgc
     1081 gcaattaacc ctcactaaag ggaacaaaag ctggagctgc aagcttaatg tagtcttatg
     1141 caatactctt gtagtcttgc aacatggtaa cgatgagtta gcaacatgcc ttacaaggag
     1201 agaaaaagca ccgtgcatgc cgattggtgg aagtaaggtg gtacgatcgt gccttattag
     1261 gaaggcaaca gacgggtctg acatggattg gacgaaccac tgaattgccg cattgcagag
     1321 atattgtatt taagtgccta gctcgataca ataaacgggt ctctctggtt agaccagatc
     1381 tgagcctggg agctctctgg ctaactaggg aacccactgc ttaagcctca ataaagcttg
     1441 ccttgagtgc ttcaagtagt gtgtgcccgt ctgttgtgtg actctggtaa ctagagatcc
     1501 ctcagaccct tttagtcagt gtggaaaatc tctagcagtg gcgcccgaac agggacctga
     1561 aagcgaaagg gaaaccagag ctctctcgac gcaggactcg gcttgctgaa gcgcgcacgg
     1621 caagaggcga ggggcggcga ctggtgagta cgccaaaaat tttgactagc ggaggctaga
     1681 aggagagaga tgggtgcgag agcgtcagta ttaagcgggg gagaattaga tcgcgatggg
     1741 aaaaaattcg gttaaggcca gggggaaaga aaaaatataa attaaaacat atagtatggg
     1801 caagcaggga gctagaacga ttcgcagtta atcctggcct gttagaaaca tcagaaggct
     1861 gtagacaaat actgggacag ctacaaccat cccttcagac aggatcagaa gaacttagat
     1921 cattatataa tacagtagca accctctatt gtgtgcatca aaggatagag ataaaagaca
     1981 ccaaggaagc tttagacaag atagaggaag agcaaaacaa aagtaagacc accgcacagc
     2041 aagcggccgc tgatcttcag acctggagga ggagatatga gggacaattg gagaagtgaa
     2101 ttatataaat ataaagtagt aaaaattgaa ccattaggag tagcacccac caaggcaaag
     2161 agaagagtgg tgcagagaga aaaaagagca gtgggaatag gagctttgtt ccttgggttc
     2221 ttgggagcag caggaagcac tatgggcgca gcctcaatga cgctgacggt acaggccaga
     2281 caattattgt ctggtatagt gcagcagcag aacaatttgc tgagggctat tgaggcgcaa
     2341 cagcatctgt tgcaactcac agtctggggc atcaagcagc tccaggcaag aatcctggct
     2401 gtggaaagat acctaaagga tcaacagctc ctggggattt ggggttgctc tggaaaactc
     2461 atttgcacca ctgctgtgcc ttggaatgct agttggagta ataaatctct ggaacagatt
     2521 ggaatcacac gacctggatg gagtgggaca gagaaattaa caattacaca agcttaatac
     2581 actccttaat tgaagaatcg caaaaccagc aagaaaagaa tgaacaagaa ttattggaat
     2641 tagataaatg ggcaagtttg tggaattggt ttaacataac aaattggctg tggtatataa
     2701 aattattcat aatgatagta ggaggcttgg taggtttaag aatagttttt gctgtacttt
     2761 ctatagtgaa tagagttagg cagggatatt caccattatc gtttcagacc cacctcccaa
     2821 ccccgagggg acccgacagg cccgaaggaa tagaagaaga aggtggagag agagacagag
     2881 acagatccat tcgattagtg aacggatctc gacggttaac ttttaaaaga aaagggggga
     2941 ttggggggta cagtgcaggg gaaagaatag tagacataat agcaacagac atacaaacta
     3001 aagaattaca aaaacaaatt acaaaaattc aaaattttat cgataagctt gggagttccg
     3061 cgttacataa cttacggtaa atggcccgcc tggctgaccg cccaacgacc cccgcccatt
     3121 gacgtcaata atgacgtatg ttcccatagt aacgccaata gggactttcc attgacgtca
     3181 atgggtggag tatttacggt aaactgccca cttggcagta catcaagtgt atcatatgcc
     3241 aagtacgccc cctattgacg tcaatgacgg taaatggccc gcctggcatt atgcccagta
     3301 catgacctta tgggactttc ctacttggca gtacatctac gtattagtca tcgctattac
     3361 catggtgatg cggttttggc agtacatcaa tgggcgtgga tagcggtttg actcacgggg
     3421 atttccaagt ctccacccca ttgacgtcaa tgggagtttg ttttggcacc aaaatcaacg
     3481 ggactttcca aaatgtcgta acaactccgc cccattgacg caaatgggcg gtaggcgtgt
     3541 acggtgggag gtctatataa gcagagctcg tttagtgaac cgtcagatcg cctggagacg
     3601 ccatccacgc tgttttgacc tccatagaag acaccgactc tagtCCTGAG AACTTCAGGG
     3661 TGAGTTTGGG GACCCTTGAT TGTTCTTTCT TTTTCGCTAT TGTAAAATTC ATGTTATATG
     3721 GAGGGGGCAA AGTTTTCAGG GTGTTGTTTA GAATGGGAAG ATGTCCCTTG TATCACCATG
     3781 GACCCTCATG ATAATTTTGT TTCTTTCACT TTCTACTCTG TTGACAACCA TTGTCTCCTC
     3841 TTATTTTCTT TTCATTTTCT GTAACTTTTT CGTTAAACTT TAGCTTGCAT TTGTAACGAA
     3901 TTTTTAAATT CACTTTTGTT TATTTGTCAG ATTGTAAGTA CTTTCTCTAA TCACTTTTTT
     3961 TTCAAGGCAA TCAGGGTATA TTATATTGTA CTTCAGCACA GTTTTAGAGA ACAATTGTTA
     4021 TAATTAAATG ATAAGGTAGA ATATTTCTGC ATATAAATTC TGGCTGGCGT GGAAATATTC
     4081 TTATTGGTAG AAACAACTAC ATCCTGGTCA TCATCCTGCC TTTCTCTTTA TGGTTACAAT
     4141 GATATACACT GTTTGAGATG AGGATAAAAT ACTCTGAGTC CAAACCGGGC CCCTCTGCTA
     4201 ACCATGTTCA TGCCTTCTTC TTTTTCCTAC AGCTCCTGGG CAACGTGCTG GTTATTGTGC
     4261 TGTCTCATCA TTTTGGCAAA GAATTGTAAT ACGACTCACT ATAGGGCGAA TTGATATGTC
     4321 TAGATTAGAT AAAAGTAAAG TGATTAACAG CGCATTAGAG CTGCTTAATG AGGTCGGAAT
     4381 CGAAGGTTTA ACAACCCGTA AACTCGCCCA GAAGCTAGGT GTAGAGCAGC CTACATTGTA
     4441 TTGGCATGTA AAAAATAAGC GGGCTTTGCT CGACGCCTTA GCCATTGAGA TGTTAGATAG
     4501 GCACCATACT CACTTTTGCC CTTTAGAAGG GGAAAGCTGG CAAGATTTTT TACGTAATAA
     4561 CGCTAAAAGT TTTAGATGTG CTTTACTAAG TCATCGCGAT GGAGCAAAAG TACATTTAGG
     4621 TACACGGCCT ACAGAAAAAC AGTATGAAAC TCTCGAAAAT CAATTAGCCT TTTTATGCCA
     4681 ACAAGGTTTT TCACTAGAGA ATGCATTATA TGCACTCAGC GCTGTGGGGC ATTTTACTTT
     4741 AGGTTGCGTA TTGGAAGATC AAGAGCATCA AGTCGCTAAA GAAGAAAGGG AAACACCTAC
     4801 TACTGATAGT ATGCCGCCAT TATTACGACA AGCTATCGAA TTATTTGATC ACCAAGGTGC
     4861 AGAGCCAGCC TTCTTATTCG GCCTTGAATT GATCATATGC GGATTAGAAA AACAACTTAA
     4921 ATGTGAAAGT GGGTCCGCGT ACAGCGGATC CCGGGAATTC AGATCTTATt gaCCTGCAGG
     4981 CCGGGAGAGT GGGATGAATG GATATCTAAC GGATCCGCCC CTCTCCCTCC CCCCCCCCTA
     5041 ACGTTACTGG CCGAAGCCGC TTGGAATAAG GCCGGTGTGC GTTTGTCTAT ATGTTATTTT
     5101 CCACCATATT GCCGTCTTTT GGCAATGTGA GGGCCCGGAA ACCTGGCCCT GTCTTCTTGA
     5161 CGAGCATTCC TAGGGGTCTT TCCCCTCTCG CCAAAGGAAT GCAAGGTCTG TTGAATGTCG
     5221 TGAAGGAAGC AGTTCCTCTG GAAGCTTCTT GAAGACAAAC AACGTCTGTA GCGACCCTTT
     5281 GCAGGCAGCG GAACCCCCCA CCTGGCGACA GGTGCCTCTG CGGCCAAAAG CCACGTGTAT
     5341 AAGATACACC TGCAAAGGCG GCACAACCCC AGTGCCACGT TGTGAGTTGG ATAGTTGTGG
     5401 AAAGAGTCAA ATGGCTCTCC TCAAGCGTAT TCAACAAGGG GCTGAAGGAT GCCCAGAAGG
     5461 TACCCCATTG TATGGGATCT GATCTGGGGC CTCGGTGCAC ATGCTTTACA TGTGTTTAGT
     5521 CGAGGTTAAA AAAACGTCTA GGCCCCCCGA ACCACGGGGA CGTGGTTTTC CTTTGAAAAA
     5581 CACGATGATA ATATGGCCAC AACACGCGTG CCACCATGCC TCGCCCAAAG TTGAAGAGTG
     5641 ATGACGAGGT ACTCGAGGCC GCCACCGTAG TGCTGAAGCG TTGCGGTCCC ATAGAGTTCA
     5701 CGCTCAGCGG AGTAGCAAAG GAGGTGGGGC TCTCCCGCGC AGCGTTAATC CAGCGCTTCA
     5761 CCAACCGCGA TACGCTGCTG GTGAGGATGA TGGAGCGCGG CGTCGAGCAG GTGCGGCATT
     5821 ACCTGAATGC GATACCGATA GGCGCAGGGC CGCAAGGGCT CTGGGAATTT TTGCAGGTGC
     5881 TCGTTCGGAG CATGAACACT CGCAACGACT TCTCGGTGAA CTATCTCATC TCCTGGTACG
     5941 AGCTCCAGGT GCCGGAGCTA CGCACGCTTG CGATCCAGCG GAACCGCGCG GTGGTGGAGG
     6001 GGATCCGCAA GCGACTGCCC CCAGGTGCTC CTGCGGCAGC TGAGTTGCTC CTGCACTCGG
     6061 TCATCGCTGG CGCGACGATG CAGTGGGCCG TCGATCCGGA TGGTGAGCTA GCTGATCATG
     6121 TGCTGGCTCA GATCGCTGCC ATCCTGTGTT TAATGTTTCC CGAACACGAC GATTTCCAAC
     6181 TCCTCCAGGC ACATGCGTCC GCGTACAGCC GCGCGCCAGA TCCAAAAAAG AAGAGAAAGG
     6241 TAGATCCAAA AAAGAAACGG AAAGTGGACC CGAAGAAGAA ACGTAAGGTG ATGGATGCTA
     6301 AGTCACTAAC TGCCTGGTCC CGGACACTGG TGACCTTCAA GGATGTATTT GTGGACTTCA
     6361 CCAGGGAGGA GTGGAAGCTG CTGGACACTG CTCAGCAGAT CGTGTACAGA AATGTGATGC
     6421 TGGAGAACTA TAAGAACCTG GTTTCCTTGG GTTATCAGCT TACTAAGCCA GATGTGATCC
     6481 TCCGGTTGGA GAAGGGAGAA GAGCCCTGGC TGGTGGAGAG AGAAATTCAC CAAGAGACCC
     6541 ATCCTGATTC AGAGACTGCA TTTGAAATCA AATCATCAGT TTCCAGCAGG AGCATTTTTA
     6601 AAGATAAGCA ATCCTGTGAC ATTAAAATGG AAGGCATGGC CAGGAACGAC CTCTGGTAGT
     6661 CTCTgtcgac aatcaacctc tggattacaa aatttgtgaa agattgactg gtattcttaa
     6721 ctatgttgct ccttttacgc tatgtggata cgctgcttta atgcctttgt atcatgctat
     6781 tgcttcccgt atggctttca ttttctcctc cttgtataaa tcctggttgc tgtctcttta
     6841 tgaggagttg tggcccgttg tcaggcaacg tggcgtggtg tgcactgtgt ttgctgacgc
     6901 aacccccact ggttggggca ttgccaccac ctgtcagctc ctttccggga ctttcgcttt
     6961 ccccctccct attgccacgg cggaactcat cgccgcctgc cttgcccgct gctggacagg
     7021 ggctcggctg ttgggcactg acaattccgt ggtgttgtcg gggaagctga cgtcctttcc
     7081 atggctgctc gcctgtgttg ccacctggat tctgcgcggg acgtccttct gctacgtccc
     7141 ttcggccctc aatccagcgg accttccttc ccgcggcctg ctgccggctc tgcggcctct
     7201 tccgcgtctt cgccttcgcc ctcagacgag tcggatctcc ctttgggccg cctccccgcc
     7261 tggAATTCTG CAGATATCCG GTTAGTAATG AGTTTGGAAT TAATTCTGTG GAATGTGTGT
     7321 CAGTTAGGGT GTGGAAAGTC CCCAGGCTCC CCAGGCAGGC AGAAGTATGC AAAGCATGCA
     7381 TCTCAATTAG TCAGCAACCA GGTGTGGAAA GTCCCCAGGC TCCCCAGCAG GCAGAAGTAT
     7441 GCAAAGCATG CATCTCAATT AGTCAGCAAC CATAGTCCCG CCCCTAACTC CGCCCATCCC
     7501 GCCCCTAACT CCGCCCAGTT CCGCCCATTC TCCGCCCCAT GGCTGACTAA TTTTTTTTAT
     7561 TTATGCAGAG GCCGAGGCCG CCTCTGCCTC TGAGCTATTC CAGAAGTAGT GAGGAGGCTT
     7621 TTTTGGAGGC CTAGGCTTTT GCAAAAAGCT CCCCCTGTTG ACAATTAATC ATCGGCATAG
     7681 TATATCGGCA TAGTATAATA CGACAAGGTG AGGAACTAAA CCATGGCCAA GTTGACCAGT
     7741 GCCGTTCCGG TGCTCACCGC GCGCGACGTC GCCGGAGCGG TCGAGTTCTG GACCGACCGG
     7801 CTCGGGTTCT CCCGGGACTT CGTGGAGGAC GACTTCGCCG GTGTGGTCCG GGACGACGTG
     7861 ACCCTGTTCA TCAGCGCGGT CCAGGACCAG GTGGTGCCGG ACAACACCCT GGCCTGGGTG
     7921 TGGGTGCGCG GCCTGGACGA GCTGTACGCC GAGTGGTCGG AGGTCGTGTC CACGAACTTC
     7981 CGGGACGCCT CCGGGCCGGC CATGACCGAG ATCGGCGAGC AGCCGTGGGG GCGGGAGTTC
     8041 GCCCTGCGCG ACCCGGCCGG CAACTGCGTG CACTTCGTGG CCGAGGAGCA GGACTGACAC
     8101 GTGCTACGAG ATTTAAATGG TACCtttaag accaatgact tacaaggcag ctgtagatct
     8161 tagccacttt ttaaaagaaa aggggggact ggaagggcta gctcactccc aacgaagaca
     8221 agatctgctt tttgcttgta ctgggtctct ctggttagac cagatctgag cctgggagct
     8281 ctctggctgc ctagggaacc cactgcttaa gcctcaataa agcttgcctt gagtgcttca
     8341 agtagtgtgt gcccgtctgt tgtgtgactc tggtaactag agatccctca gaccctttta
     8401 gtcagtgtgg aaaatctcta gcagtagtag ttcatgtcat cttattattc agtatttata
     8461 acttgcaaag aaatgaatat cagagagtga gaggaacttg tttattgcag cttataatgg
     8521 ttacaaataa agcaatagca tcacaaattt cacaaataaa gcattttttt cactgcattc
     8581 tagttgtggt ttgtccaaac tcatcaatgt atcttatcat gtctggctct agctatcccg
     8641 cccctaactc cgcccagttc cgcccattct ccgccccatg gctgactaat tttttttatt
     8701 tatgcagagg ccgaggccg
//
