# Supplementary material for: A platform for post-translational spatiotemporal control of cellular proteins
Source: Synth Biol (Oxf). 2021 Feb 2;6(1):ysab002. doi: 10.1093/synbio/ysab002 (PMC7976946; doi:10.1093/synbio/ysab002)
Supplement: ysab002_Supplementary_Data [file ysab002_supplementary_data.zip › pCMV-VHH(BC2T)-NLS.gb]

LOCUS       Copy_of_*pCMV.VHH(BC2T) 6996 bp ds-DNA     circular     28-OCT-2020
DEFINITION  .
FEATURES             Location/Qualifiers
     promoter        complement(4890..4920)
                     /label="lac promoter"
                     /ApEinfo_revcolor=#c7b0e3
                     /ApEinfo_fwdcolor=#c7b0e3
     promoter        311..614
                     /label="CMV enhancer"
                     /ApEinfo_revcolor=#c7b0e3
                     /ApEinfo_fwdcolor=#c7b0e3
     misc_binding    complement(4864..4886)
                     /label="LacO"
                     /ApEinfo_revcolor=#84b0dc
                     /ApEinfo_fwdcolor=#84b0dc
     misc_feature    3389..3460
                     /label="2A"
                     /ApEinfo_revcolor=#f8d3a9
                     /ApEinfo_fwdcolor=#f8d3a9
     CDS             complement(6003..6662)
                     /label="AmpR"
                     /ApEinfo_revcolor=#ffef86
                     /ApEinfo_fwdcolor=#ffef86
     misc_feature    1265..1306
                     /label="CDR3"
                     /ApEinfo_revcolor=#b4abac
                     /ApEinfo_fwdcolor=#b4abac
     misc_feature    1307..1336
                     /label="FR4"
                     /ApEinfo_revcolor=#c6c9d1
                     /ApEinfo_fwdcolor=#c6c9d1
     misc_feature    971..1045
                     /label="FR1"
                     /ApEinfo_revcolor=#c6c9d1
                     /ApEinfo_fwdcolor=#c6c9d1
     FP              2390..3388
                     /label="iRFP-V5"
                     /ApEinfo_revcolor=#d6b295
                     /ApEinfo_fwdcolor=#d6b295
     primer_bind     complement(4838..4858)
                     /label="M13-rev"
                     /ApEinfo_revcolor=#85dae9
                     /ApEinfo_fwdcolor=#85dae9
     misc_feature    3461..4492
                     /label="Hygromycin"
                     /ApEinfo_revcolor=#75c6a9
                     /ApEinfo_fwdcolor=#75c6a9
     misc_feature    923..928
                     /label="Kozak"
                     /ApEinfo_revcolor=#faac61
                     /ApEinfo_fwdcolor=#faac61
     misc_feature    1148..1264
                     /label="FR3"
                     /ApEinfo_revcolor=#c6c9d1
                     /ApEinfo_fwdcolor=#c6c9d1
     Promoter        2140..2389
                     /label="EF1a"
                     /ApEinfo_revcolor=#b7e6d7
                     /ApEinfo_fwdcolor=#b7e6d7
     rep_origin      1722..2028
                     /label="F1 ori"
                     /ApEinfo_revcolor=#9eafd2
                     /ApEinfo_fwdcolor=#9eafd2
     primer_bind     863..882
                     /label="T7"
                     /ApEinfo_revcolor=#85dae9
                     /ApEinfo_fwdcolor=#85dae9
     misc_feature    1070..1120
                     /label="FR2"
                     /ApEinfo_revcolor=#c6c9d1
                     /ApEinfo_fwdcolor=#c6c9d1
     misc_feature    971..1336
                     /label="VHH (BC2T)"
                     /ApEinfo_revcolor=#75c6a9
                     /ApEinfo_fwdcolor=#75c6a9
     promoter        615..818
                     /label="CMV promoter"
                     /ApEinfo_revcolor=#9eafd2
                     /ApEinfo_fwdcolor=#9eafd2
     misc_feature    932..964
                     /label="HA"
                     /ApEinfo_revcolor=#9eafd2
                     /ApEinfo_fwdcolor=#9eafd2
     misc_feature    1361..1381
                     /label="SV40 NLS"
                     /ApEinfo_revcolor=#b7e6d7
                     /ApEinfo_fwdcolor=#b7e6d7
     misc_feature    1046..1069
                     /label="CDR1"
                     /ApEinfo_revcolor=#b4abac
                     /ApEinfo_fwdcolor=#b4abac
     misc_feature    1121..1147
                     /label="CDR2"
                     /ApEinfo_revcolor=#b4abac
                     /ApEinfo_fwdcolor=#b4abac
     misc_feature    1382..1392
                     /label="Stop Codon + NotI Site"
                     /ApEinfo_revcolor=#c7b0e3
                     /ApEinfo_fwdcolor=#c7b0e3
     misc_feature    1350..1360
                     /label="GGG Linker"
                     /ApEinfo_revcolor=#b1ff67
                     /ApEinfo_fwdcolor=#b1ff67
ORIGIN
        1 GACGGATCGG GAGATCTCCC GATCCCCTAT GGTGCACTCT CAGTACAATC TGCTCTGATG
       61 CCGCATAGTT AAGCCAGTAT CTGCTCCCTG CTTGTGTGTT GGAGGTCGCT GAGTAGTGCG
      121 CGAGCAAAAT TTAAGCTACA ACAAGGCAAG GCTTGACCGA CAATTGCATG AAGAATCTGC
      181 TTAGGGTTAG GCGTTTTGCG CTGCTTCGCG ATGTACGGGC CAGATATACG CGTTGACATT
      241 GATTATTGAC TAGTTATTAA TAGTAATCAA TTACGGGGTC ATTAGTTCAT AGCCCATATA
      301 TGGAGTTCCG CGTTACATAA CTTACGGTAA ATGGCCCGCC TGGCTGACCG CCCAACGACC
      361 CCCGCCCATT GACGTCAATA ATGACGTATG TTCCCATAGT AACGCCAATA GGGACTTTCC
      421 ATTGACGTCA ATGGGTGGAG TATTTACGGT AAACTGCCCA CTTGGCAGTA CATCAAGTGT
      481 ATCATATGCC AAGTACGCCC CCTATTGACG TCAATGACGG TAAATGGCCC GCCTGGCATT
      541 ATGCCCAGTA CATGACCTTA TGGGACTTTC CTACTTGGCA GTACATCTAC GTATTAGTCA
      601 TCGCTATTAC CATGGTGATG CGGTTTTGGC AGTACATCAA TGGGCGTGGA TAGCGGTTTG
      661 ACTCACGGGG ATTTCCAAGT CTCCACCCCA TTGACGTCAA TGGGAGTTTG TTTTGGCACC
      721 AAAATCAACG GGACTTTCCA AAATGTCGTA ACAACTCCGC CCCATTGACG CAAATGGGCG
      781 GTAGGCGTGT ACGGTGGGAG GTCTATATAA GCAGAGCTCT CTGGCTAACT AGAGAACCCA
      841 CTGCTTACTG GCTTATCGAA ATTAATACGA CTCACTATAG GGAGACCCAA GCTGGCTAGC
      901 GTTTAAACTT AAGCTTGGTA CCgccaccat gTACCCTTAC GATGTGCCTG ACTACGCGAC
      961 TAGTggcagc CAGGTCCAGC TTGTTGAGTC TGGGGGAGGC TTGGTTCAGC CCGGTGGCTC
     1021 CTTGACCCTG TCTTGTACCG CTAGTGGCTT TACTCTCGAT CACTACGATA TAGGCTGGTT
     1081 CCGGCAAGCA CCGGGAAAGG AACGGGAGGG CGTTTCCTGC ATTAACAACT CAGACGACGA
     1141 CACGTATTAC GCTGATTCCG TCAAAGGACG CTTTACGATA TTTATGGATA ACGCCAAGGA
     1201 TACTGTATAT CTGCAGATGA ACTCCCTGAA ACCTGAAGAT ACGGCAATTT ACTACTGTGC
     1261 CGAAGCACGA GGGTGTAAAC GGGGACGCTA CGAATACGAT TTTTGGGGTC AGGGAACCCA
     1321 GGTAACCGTA TCATCTtcag gcGCTAAGCT AGGAGGAGGC cctaagaaga agcgcaaggt
     1381 cTAAGCGGCC GCTCGAGTCT AGAGGGCCCG TTTAAACCCG CTGATCAGCC TCGACTGTGC
     1441 CTTCTAGTTG CCAGCCATCT GTTGTTTGCC CCTCCCCCGT GCCTTCCTTG ACCCTGGAAG
     1501 GTGCCACTCC CACTGTCCTT TCCTAATAAA ATGAGGAAAT TGCATCGCAT TGTCTGAGTA
     1561 GGTGTCATTC TATTCTGGGG GGTGGGGTGG GGCAGGACAG CAAGGGGGAG GATTGGGAAG
     1621 ACAATAGCAG GCATGCTGGG GATGCGGTGG GCTCTATGGC TTCTGAGGCG GAAAGAACCA
     1681 GCTGGGGCTC TAGGGGGTAT CCCCACGCGC CCTGTAGCGG CGCATTAAGC GCGGCGGGTG
     1741 TGGTGGTTAC GCGCAGCGTG ACCGCTACAC TTGCCAGCGC CCTAGCGCCC GCTCCTTTCG
     1801 CTTTCTTCCC TTCCTTTCTC GCCACGTTCG CCGGCTTTCC CCGTCAAGCT CTAAATCGGG
     1861 GGCTCCCTTT AGGGTTCCGA TTTAGTGCTT TACGGCACCT CGACCCCAAA AAACTTGATT
     1921 AGGGTGATGG TTCACGTAGT GGGCCATCGC CCTGATAGAC GGTTTTTCGC CCTTTGACGT
     1981 TGGAGTCCAC GTTCTTTAAT AGTGGACTCT TGTTCCAAAC TGGAACAACA CTCAACCCTA
     2041 TCTCGGTCTA TTCTTTTGAT TTATAAGGGA TTTTGCCGAT TTCGGCCTAT TGGTTAAAAA
     2101 ATGAGCTGAT TTAACAAAAA TTTAACGCGA ATTAATTCTT GGGAATTGGC TCCGGTGCCC
     2161 GTCAGTGGGC AGAGCGCACA TCGCCCACAG TCCCCGAGAA GTTGGGGGGA GGGGTCGGCA
     2221 ATTGAACCGG TGCCTAGAGA AGGTGGCGCG GGGTAAACTG GGAAAGTGAT GTCGTGTACT
     2281 GGCTCCGCCT TTTTCCCGAG GGTGGGGGAG AACCGTATAT AAGTGCAGTA GTCGCCGTGA
     2341 ACGTTCTTTT TCGCAACGGG TTTGCCGCCA GAACACAGGT AAGAAGCTTA TGGCGGAAGG
     2401 ATCCGTCGCC AGGCAGCCTG ACCTCTTGAC CTGCGACGAT GAGCCGATCC ATATCCCCGG
     2461 TGCCATCCAA CCGCATGGAC TGCTGCTCGC CCTCGCCGCC GACATGACGA TCGTTGCCGG
     2521 CAGCGACAAC CTTCCCGAAC TCACCGGACT GGCGATCGGC GCCCTGATCG GCCGCTCTGC
     2581 GGCCGATGTC TTCGACTCGG AGACGCACAA CCGTCTGACG ATCGCCTTGG CCGAGCCCGG
     2641 GGCGGCCGTC GGAGCACCGA TCACTGTCGG CTTCACGATG CGAAAGGACG CAGGCTTCAT
     2701 CGGCTCCTGG CATCGCCATG ATCAGCTCAT CTTCCTCGAG CTCGAGCCTC CCCAGCGGGA
     2761 CGTCGCCGAG CCGCAGGCGT TCTTCCGCCG CACCAACAGC GCCATCCGCC GCCTGCAGGC
     2821 CGCCGAAACC TTGGAAAGCG CCTGCGCCGC CGCGGCGCAA GAGGTGCGGA AGATTACCGG
     2881 CTTCGATCGG GTGATGATCT ATCGCTTCGC CTCCGACTTC AGCGGCGAAG TGATCGCAGA
     2941 GGATCGGTGC GCCGAGGTCG AGTCAAAACT AGGCCTGCAC TATCCTGCCT CAACCGTGCC
     3001 GGCGCAGGCC CGTCGGCTCT ATACCATCAA CCCGGTACGG ATCATTCCCG ATATCAATTA
     3061 TCGGCCGGTG CCGGTCACCC CAGACCTCAA TCCGGTCACC GGGCGGCCGA TTGATCTTAG
     3121 CTTCGCCATC CTGCGCAGCG TCTCGCCCGT CCATCTGGAA TTCATGCGCA ACATAGGCAT
     3181 GCACGGCACG ATGTCGATCT CGATTTTGCG CGGCGAGCGA CTGTGGGGAT TGATCGTTTG
     3241 CCATCACCGA ACGCCGTACT ACGTCGATCT CGATGGCCGC CAAGCCTGCG AGCTAGTCGC
     3301 CCAGGTTCTG GCCTGGCAGA TCGGCGTGAT GGAAGAGGGA GGCGGTGGAA AGCCTATCCC
     3361 TAACCCTCTC CTCGGTCTCG ATTCTACGTG TACAGGCAGT GGAGAGGGCA GAGGAAGTCT
     3421 GCTAACATGC GGTGACGTCG AGGAGAATCC TGGCCCAACC ATGGATAGAT CCGGAAAGCC
     3481 TGAACTCACC GCGACGTCTG TCGAGAAGTT TCTGATCGAA AAGTTCGACA GCGTCTCCGA
     3541 CCTGATGCAG CTCTCGGAGG GCGAAGAATC TCGTGCTTTC AGCTTCGATG TAGGAGGGCG
     3601 TGGATATGTC CTGCGGGTAA ATAGCTGCGC CGATGGTTTC TACAAAGATC GTTATGTTTA
     3661 TCGGCACTTT GCATCGGCCG CGCTCCCGAT TCCGGAAGTG CTTGACATTG GGGAATTCAG
     3721 CGAGAGCCTG ACCTATTGCA TCTCCCGCCG TGCACAGGGT GTCACGTTGC AAGACCTGCC
     3781 TGAAACCGAA CTGCCCGCTG TTCTGCAGCC GGTCGCGGAG GCCATGGATG CGATCGCTGC
     3841 GGCCGATCTT AGCCAGACGA GCGGGTTCGG CCCATTCGGA CCGCAAGGAA TCGGTCAATA
     3901 CACTACATGG CGTGATTTCA TATGCGCGAT TGCTGATCCC CATGTGTATC ACTGGCAAAC
     3961 TGTGATGGAC GACACCGTCA GTGCGTCCGT CGCGCAGGCT CTCGATGAGC TGATGCTTTG
     4021 GGCCGAGGAC TGCCCCGAAG TCCGGCACCT CGTGCACGCG GATTTCGGCT CCAACAATGT
     4081 CCTGACGGAC AATGGCCGCA TAACAGCGGT CATTGACTGG AGCGAGGCGA TGTTCGGGGA
     4141 TTCCCAATAC GAGGTCGCCA ACATCTTCTT CTGGAGGCCG TGGTTGGCTT GTATGGAGCA
     4201 GCAGACGCGC TACTTCGAGC GGAGGCATCC GGAGCTTGCA GGATCGCCGC GGCTCCGGGC
     4261 GTATATGCTC CGCATTGGTC TTGACCAACT CTATCAGAGC TTGGTTGACG GCAATTTCGA
     4321 TGATGCAGCT TGGGCGCAGG GTCGATGCGA CGCAATCGTC CGATCCGGAG CCGGGACTGT
     4381 CGGGCGTACA CAAATCGCCC GCAGAAGCGC GGCCGTCTGG ACCGATGGCT GTGTAGAAGT
     4441 ACTCGCCGAT AGTGGAAACC GACGCCCCAG CACTCGTCCG AGGGCAAAGG AATAGTGAGC
     4501 GGGACTCTGG GGTTCGAAAT GACCGACCAA GCGACGCCCA ACCTGCCATC ACGAGATTTC
     4561 GATTCCACCG CCGCCTTCTA TGAAAGGTTG GGCTTCGGAA TCGTTTTCCG GGACGCCGGC
     4621 TGGATGATCC TCCAGCGCGG GGATCTCATG CTGGAGTTCT TCGCCCACCC CAACTTGTTT
     4681 ATTGCAGCTT ATAATGGTTA CAAATAAAGC AATAGCATCA CAAATTTCAC AAATAAAGCA
     4741 TTTTTTTCAC TGCATTCTAG TTGTGGTTTG TCCAAACTCA TCAATGTATC TTATCATGTC
     4801 TGTATACCGT CGACCTCTAG CTAGAGCTTG GCGTAATCAT GGTCATAGCT GTTTCCTGTG
     4861 TGAAATTGTT ATCCGCTCAC AATTCCACAC AACATACGAG CCGGAAGCAT AAAGTGTAAA
     4921 GCCTGGGGTG CCTAATGAGT GAGCTAACTC ACATTAATTG CGTTGCGCTC ACTGCCCGCT
     4981 TTCCAGTCGG GAAACCTGTC GTGCCAGCTG CATTAATGAA TCGGCCAACG CGCGGGGAGA
     5041 GGCGGTTTGC GTATTGGGCG CTCTTCCGCT TCCTCGCTCA CTGACTCGCT GCGCTCGGTC
     5101 GTTCGGCTGC GGCGAGCGGT ATCAGCTCAC TCAAAGGCGG TAATACGGTT ATCCACAGAA
     5161 TCAGGGGATA ACGCAGGAAA GAACATGTGA GCAAAAGGCC AGCAAAAGGC CAGGAACCGT
     5221 AAAAAGGCCG CGTTGCTGGC GTTTTTCCAT AGGCTCCGCC CCCCTGACGA GCATCACAAA
     5281 AATCGACGCT CAAGTCAGAG GTGGCGAAAC CCGACAGGAC TATAAAGATA CCAGGCGTTT
     5341 CCCCCTGGAA GCTCCCTCGT GCGCTCTCCT GTTCCGACCC TGCCGCTTAC CGGATACCTG
     5401 TCCGCCTTTC TCCCTTCGGG AAGCGTGGCG CTTTCTCATA GCTCACGCTG TAGGTATCTC
     5461 AGTTCGGTGT AGGTCGTTCG CTCCAAGCTG GGCTGTGTGC ACGAACCCCC CGTTCAGCCC
     5521 GACCGCTGCG CCTTATCCGG TAACTATCGT CTTGAGTCCA ACCCGGTAAG ACACGACTTA
     5581 TCGCCACTGG CAGCAGCCAC TGGTAACAGG ATTAGCAGAG CGAGGTATGT AGGCGGTGCT
     5641 ACAGAGTTCT TGAAGTGGTG GCCTAACTAC GGCTACACTA GAAGAACAGT ATTTGGTATC
     5701 TGCGCTCTGC TGAAGCCAGT TACCTTCGGA AAAAGAGTTG GTAGCTCTTG ATCCGGCAAA
     5761 CAAACCACCG CTGGTAGCGG TTTTTTTGTT TGCAAGCAGC AGATTACGCG CAGAAAAAAA
     5821 GGATCTCAAG AAGATCCTTT GATCTTTTCT ACGGGGTCTG ACGCTCAGTG GAACGAAAAC
     5881 TCACGTTAAG GGATTTTGGT CATGAGATTA TCAAAAAGGA TCTTCACCTA GATCCTTTTA
     5941 AATTAAAAAT GAAGTTTTAA ATCAATCTAA AGTATATATG AGTAAACTTG GTCTGACAGT
     6001 TACCAATGCT TAATCAGTGA GGCACCTATC TCAGCGATCT GTCTATTTCG TTCATCCATA
     6061 GTTGCCTGAC TCCCCGTCGT GTAGATAACT ACGATACGGG AGGGCTTACC ATCTGGCCCC
     6121 AGTGCTGCAA TGATACCGCG AGACCCACGC TCACCGGCTC CAGATTTATC AGCAATAAAC
     6181 CAGCCAGCCG GAAGGGCCGA GCGCAGAAGT GGTCCTGCAA CTTTATCCGC CTCCATCCAG
     6241 TCTATTAATT GTTGCCGGGA AGCTAGAGTA AGTAGTTCGC CAGTTAATAG TTTGCGCAAC
     6301 GTTGTTGCCA TTGCTACAGG CATCGTGGTG TCACGCTCGT CGTTTGGTAT GGCTTCATTC
     6361 AGCTCCGGTT CCCAACGATC AAGGCGAGTT ACATGATCCC CCATGTTGTG CAAAAAAGCG
     6421 GTTAGCTCCT TCGGTCCTCC GATCGTTGTC AGAAGTAAGT TGGCCGCAGT GTTATCACTC
     6481 ATGGTTATGG CAGCACTGCA TAATTCTCTT ACTGTCATGC CATCCGTAAG ATGCTTTTCT
     6541 GTGACTGGTG AGTACTCAAC CAAGTCATTC TGAGAATAGT GTATGCGGCG ACCGAGTTGC
     6601 TCTTGCCCGG CGTCAATACG GGATAATACC GCGCCACATA GCAGAACTTT AAAAGTGCTC
     6661 ATCATTGGAA AACGTTCTTC GGGGCGAAAA CTCTCAAGGA TCTTACCGCT GTTGAGATCC
     6721 AGTTCGATGT AACCCACTCG TGCACCCAAC TGATCTTCAG CATCTTTTAC TTTCACCAGC
     6781 GTTTCTGGGT GAGCAAAAAC AGGAAGGCAA AATGCCGCAA AAAAGGGAAT AAGGGCGACA
     6841 CGGAAATGTT GAATACTCAT ACTCTTCCTT TTTCAATATT ATTGAAGCAT TTATCAGGGT
     6901 TATTGTCTCA TGAGCGGATA CATATTTGAA TGTATTTAGA AAAATAAACA AATAGGGGTT
     6961 CCGCGCACAT TTCCCCGAAA AGTGCCACCT GACGTC
//
