# Supplementary material for: A platform for post-translational spatiotemporal control of cellular proteins
Source: Synth Biol (Oxf). 2021 Feb 2;6(1):ysab002. doi: 10.1093/synbio/ysab002 (PMC7976946; doi:10.1093/synbio/ysab002)
Supplement: ysab002_Supplementary_Data [file ysab002_supplementary_data.zip › pCMV-VHH-ERM.gb]

LOCUS       Copy_of_*pCMV.VHH-ERM_/ 7048 bp ds-DNA     circular     16-DEC-2020
DEFINITION  .
FEATURES             Location/Qualifiers
     Localization Tag 1359..1433
                      /label="PTP1B 409-428 (ER tag)"
                      /ApEinfo_revcolor=#b7e6d7
                      /ApEinfo_fwdcolor=#b7e6d7
     rep_origin       1774..2080
                      /label="F1 ori"
                      /ApEinfo_revcolor=#9eafd2
                      /ApEinfo_fwdcolor=#9eafd2
     Promoter         2192..2441
                      /label="EF1a"
                      /ApEinfo_revcolor=#b7e6d7
                      /ApEinfo_fwdcolor=#b7e6d7
     primer_bind      863..882
                      /label="T7"
                      /ApEinfo_revcolor=#85dae9
                      /ApEinfo_fwdcolor=#85dae9
     promoter         311..614
                      /label="CMV enhancer"
                      /ApEinfo_revcolor=#c7b0e3
                      /ApEinfo_fwdcolor=#c7b0e3
     misc_binding     complement(4916..4938)
                      /label="LacO"
                      /ApEinfo_revcolor=#84b0dc
                      /ApEinfo_fwdcolor=#84b0dc
     misc_feature     951..983
                      /label="HA tag"
                      /ApEinfo_revcolor=#a187be
                      /ApEinfo_fwdcolor=#a187be
     primer_bind      complement(4890..4910)
                      /label="M13-rev"
                      /ApEinfo_revcolor=#85dae9
                      /ApEinfo_fwdcolor=#85dae9
     misc_feature     3513..4544
                      /label="Hygromycin"
                      /ApEinfo_revcolor=#75c6a9
                      /ApEinfo_fwdcolor=#75c6a9
     misc_feature     990..1337
                      /label="vhhGFP"
                      /ApEinfo_revcolor=#75c6a9
                      /ApEinfo_fwdcolor=#75c6a9
     promoter         615..818
                      /label="CMV promoter"
                      /ApEinfo_revcolor=#9eafd2
                      /ApEinfo_fwdcolor=#9eafd2
     misc_feature     3441..3512
                      /label="2A"
                      /ApEinfo_revcolor=#f8d3a9
                      /ApEinfo_fwdcolor=#f8d3a9
     FP               2442..3440
                      /label="iRFP-V5"
                      /ApEinfo_revcolor=#d6b295
                      /ApEinfo_fwdcolor=#d6b295
     CDS              complement(6055..6714)
                      /label="AmpR"
                      /ApEinfo_revcolor=#ffef86
                      /ApEinfo_fwdcolor=#ffef86
     misc_feature     1434..1444
                      /label="Stop Codon + NotI Site"
                      /ApEinfo_revcolor=#c7b0e3
                      /ApEinfo_fwdcolor=#c7b0e3
     misc_feature     1348..1358
                      /label="GGG Linker"
                      /ApEinfo_revcolor=#b1ff67
                      /ApEinfo_fwdcolor=#b1ff67
     promoter         complement(4942..4972)
                      /label="lac promoter"
                      /ApEinfo_revcolor=#c7b0e3
                      /ApEinfo_fwdcolor=#c7b0e3
ORIGIN
        1 GACGGATCGG GAGATCTCCC GATCCCCTAT GGTGCACTCT CAGTACAATC TGCTCTGATG
       61 CCGCATAGTT AAGCCAGTAT CTGCTCCCTG CTTGTGTGTT GGAGGTCGCT GAGTAGTGCG
      121 CGAGCAAAAT TTAAGCTACA ACAAGGCAAG GCTTGACCGA CAATTGCATG AAGAATCTGC
      181 TTAGGGTTAG GCGTTTTGCG CTGCTTCGCG ATGTACGGGC CAGATATACG CGTTGACATT
      241 GATTATTGAC TAGTTATTAA TAGTAATCAA TTACGGGGTC ATTAGTTCAT AGCCCATATA
      301 TGGAGTTCCG CGTTACATAA CTTACGGTAA ATGGCCCGCC TGGCTGACCG CCCAACGACC
      361 CCCGCCCATT GACGTCAATA ATGACGTATG TTCCCATAGT AACGCCAATA GGGACTTTCC
      421 ATTGACGTCA ATGGGTGGAG TATTTACGGT AAACTGCCCA CTTGGCAGTA CATCAAGTGT
      481 ATCATATGCC AAGTACGCCC CCTATTGACG TCAATGACGG TAAATGGCCC GCCTGGCATT
      541 ATGCCCAGTA CATGACCTTA TGGGACTTTC CTACTTGGCA GTACATCTAC GTATTAGTCA
      601 TCGCTATTAC CATGGTGATG CGGTTTTGGC AGTACATCAA TGGGCGTGGA TAGCGGTTTG
      661 ACTCACGGGG ATTTCCAAGT CTCCACCCCA TTGACGTCAA TGGGAGTTTG TTTTGGCACC
      721 AAAATCAACG GGACTTTCCA AAATGTCGTA ACAACTCCGC CCCATTGACG CAAATGGGCG
      781 GTAGGCGTGT ACGGTGGGAG GTCTATATAA GCAGAGCTCT CTGGCTAACT AGAGAACCCA
      841 CTGCTTACTG GCTTATCGAA ATTAATACGA CTCACTATAG GGAGACCCAA GCTGGCTAGC
      901 GTTTAAACTT AAGCTTGGTA CCGAGCTCGG ATCCACCGGT CGCCACCATG TACCCTTACG
      961 ATGTGCCTGA CTACGCGACT AGTGGCGGAG ATCAAGTCCA ACTGGTGGAG TCTGGTGGCG
     1021 CTTTGGTGCA GCCAGGTGGC TCTCTGCGTT TGTCCTGTGC CGCTTCTGGC TTCCCAGTGA
     1081 ACCGCTATTC CATGCGCTGG TATCGCCAGG CTCCAGGCAA AGAGCGTGAG TGGGTAGCCG
     1141 GTATGTCCAG CGCGGGTGAT CGTAGCTCCT ATGAAGACTC CGTGAAGGGC CGTTTCACCA
     1201 TCAGCCGTGA CGATGCCCGT AACACGGTGT ATCTGCAAAT GAACAGCTTG AAACCTGAAG
     1261 ATACGGCCGT GTATTACTGT AATGTGAACG TGGGCTTCGA GTATTGGGGC CAAGGCACCC
     1321 AGGTCACCGT CTCCAGCGGA GCTAAGCTAG GAGGAGGCAG TGGTCTTCGA TCATTCCTGG
     1381 TCAACATGTG CGTGGCTACG GTCCTCACGG CCGGCGCTTA CCTCTGCTAC AGGTAAGCGG
     1441 CCGCTCGAGT CTAGAGGGCC CGTTTAAACC CGCTGATCAG CCTCGACTGT GCCTTCTAGT
     1501 TGCCAGCCAT CTGTTGTTTG CCCCTCCCCC GTGCCTTCCT TGACCCTGGA AGGTGCCACT
     1561 CCCACTGTCC TTTCCTAATA AAATGAGGAA ATTGCATCGC ATTGTCTGAG TAGGTGTCAT
     1621 TCTATTCTGG GGGGTGGGGT GGGGCAGGAC AGCAAGGGGG AGGATTGGGA AGACAATAGC
     1681 AGGCATGCTG GGGATGCGGT GGGCTCTATG GCTTCTGAGG CGGAAAGAAC CAGCTGGGGC
     1741 TCTAGGGGGT ATCCCCACGC GCCCTGTAGC GGCGCATTAA GCGCGGCGGG TGTGGTGGTT
     1801 ACGCGCAGCG TGACCGCTAC ACTTGCCAGC GCCCTAGCGC CCGCTCCTTT CGCTTTCTTC
     1861 CCTTCCTTTC TCGCCACGTT CGCCGGCTTT CCCCGTCAAG CTCTAAATCG GGGGCTCCCT
     1921 TTAGGGTTCC GATTTAGTGC TTTACGGCAC CTCGACCCCA AAAAACTTGA TTAGGGTGAT
     1981 GGTTCACGTA GTGGGCCATC GCCCTGATAG ACGGTTTTTC GCCCTTTGAC GTTGGAGTCC
     2041 ACGTTCTTTA ATAGTGGACT CTTGTTCCAA ACTGGAACAA CACTCAACCC TATCTCGGTC
     2101 TATTCTTTTG ATTTATAAGG GATTTTGCCG ATTTCGGCCT ATTGGTTAAA AAATGAGCTG
     2161 ATTTAACAAA AATTTAACGC GAATTAATTC TTGGGAATTG GCTCCGGTGC CCGTCAGTGG
     2221 GCAGAGCGCA CATCGCCCAC AGTCCCCGAG AAGTTGGGGG GAGGGGTCGG CAATTGAACC
     2281 GGTGCCTAGA GAAGGTGGCG CGGGGTAAAC TGGGAAAGTG ATGTCGTGTA CTGGCTCCGC
     2341 CTTTTTCCCG AGGGTGGGGG AGAACCGTAT ATAAGTGCAG TAGTCGCCGT GAACGTTCTT
     2401 TTTCGCAACG GGTTTGCCGC CAGAACACAG GTAAGAAGCT TATGGCGGAA GGATCCGTCG
     2461 CCAGGCAGCC TGACCTCTTG ACCTGCGACG ATGAGCCGAT CCATATCCCC GGTGCCATCC
     2521 AACCGCATGG ACTGCTGCTC GCCCTCGCCG CCGACATGAC GATCGTTGCC GGCAGCGACA
     2581 ACCTTCCCGA ACTCACCGGA CTGGCGATCG GCGCCCTGAT CGGCCGCTCT GCGGCCGATG
     2641 TCTTCGACTC GGAGACGCAC AACCGTCTGA CGATCGCCTT GGCCGAGCCC GGGGCGGCCG
     2701 TCGGAGCACC GATCACTGTC GGCTTCACGA TGCGAAAGGA CGCAGGCTTC ATCGGCTCCT
     2761 GGCATCGCCA TGATCAGCTC ATCTTCCTCG AGCTCGAGCC TCCCCAGCGG GACGTCGCCG
     2821 AGCCGCAGGC GTTCTTCCGC CGCACCAACA GCGCCATCCG CCGCCTGCAG GCCGCCGAAA
     2881 CCTTGGAAAG CGCCTGCGCC GCCGCGGCGC AAGAGGTGCG GAAGATTACC GGCTTCGATC
     2941 GGGTGATGAT CTATCGCTTC GCCTCCGACT TCAGCGGCGA AGTGATCGCA GAGGATCGGT
     3001 GCGCCGAGGT CGAGTCAAAA CTAGGCCTGC ACTATCCTGC CTCAACCGTG CCGGCGCAGG
     3061 CCCGTCGGCT CTATACCATC AACCCGGTAC GGATCATTCC CGATATCAAT TATCGGCCGG
     3121 TGCCGGTCAC CCCAGACCTC AATCCGGTCA CCGGGCGGCC GATTGATCTT AGCTTCGCCA
     3181 TCCTGCGCAG CGTCTCGCCC GTCCATCTGG AATTCATGCG CAACATAGGC ATGCACGGCA
     3241 CGATGTCGAT CTCGATTTTG CGCGGCGAGC GACTGTGGGG ATTGATCGTT TGCCATCACC
     3301 GAACGCCGTA CTACGTCGAT CTCGATGGCC GCCAAGCCTG CGAGCTAGTC GCCCAGGTTC
     3361 TGGCCTGGCA GATCGGCGTG ATGGAAGAGG GAGGCGGTGG AAAGCCTATC CCTAACCCTC
     3421 TCCTCGGTCT CGATTCTACG TGTACAGGCA GTGGAGAGGG CAGAGGAAGT CTGCTAACAT
     3481 GCGGTGACGT CGAGGAGAAT CCTGGCCCAA CCATGGATAG ATCCGGAAAG CCTGAACTCA
     3541 CCGCGACGTC TGTCGAGAAG TTTCTGATCG AAAAGTTCGA CAGCGTCTCC GACCTGATGC
     3601 AGCTCTCGGA GGGCGAAGAA TCTCGTGCTT TCAGCTTCGA TGTAGGAGGG CGTGGATATG
     3661 TCCTGCGGGT AAATAGCTGC GCCGATGGTT TCTACAAAGA TCGTTATGTT TATCGGCACT
     3721 TTGCATCGGC CGCGCTCCCG ATTCCGGAAG TGCTTGACAT TGGGGAATTC AGCGAGAGCC
     3781 TGACCTATTG CATCTCCCGC CGTGCACAGG GTGTCACGTT GCAAGACCTG CCTGAAACCG
     3841 AACTGCCCGC TGTTCTGCAG CCGGTCGCGG AGGCCATGGA TGCGATCGCT GCGGCCGATC
     3901 TTAGCCAGAC GAGCGGGTTC GGCCCATTCG GACCGCAAGG AATCGGTCAA TACACTACAT
     3961 GGCGTGATTT CATATGCGCG ATTGCTGATC CCCATGTGTA TCACTGGCAA ACTGTGATGG
     4021 ACGACACCGT CAGTGCGTCC GTCGCGCAGG CTCTCGATGA GCTGATGCTT TGGGCCGAGG
     4081 ACTGCCCCGA AGTCCGGCAC CTCGTGCACG CGGATTTCGG CTCCAACAAT GTCCTGACGG
     4141 ACAATGGCCG CATAACAGCG GTCATTGACT GGAGCGAGGC GATGTTCGGG GATTCCCAAT
     4201 ACGAGGTCGC CAACATCTTC TTCTGGAGGC CGTGGTTGGC TTGTATGGAG CAGCAGACGC
     4261 GCTACTTCGA GCGGAGGCAT CCGGAGCTTG CAGGATCGCC GCGGCTCCGG GCGTATATGC
     4321 TCCGCATTGG TCTTGACCAA CTCTATCAGA GCTTGGTTGA CGGCAATTTC GATGATGCAG
     4381 CTTGGGCGCA GGGTCGATGC GACGCAATCG TCCGATCCGG AGCCGGGACT GTCGGGCGTA
     4441 CACAAATCGC CCGCAGAAGC GCGGCCGTCT GGACCGATGG CTGTGTAGAA GTACTCGCCG
     4501 ATAGTGGAAA CCGACGCCCC AGCACTCGTC CGAGGGCAAA GGAATAGTGA GCGGGACTCT
     4561 GGGGTTCGAA ATGACCGACC AAGCGACGCC CAACCTGCCA TCACGAGATT TCGATTCCAC
     4621 CGCCGCCTTC TATGAAAGGT TGGGCTTCGG AATCGTTTTC CGGGACGCCG GCTGGATGAT
     4681 CCTCCAGCGC GGGGATCTCA TGCTGGAGTT CTTCGCCCAC CCCAACTTGT TTATTGCAGC
     4741 TTATAATGGT TACAAATAAA GCAATAGCAT CACAAATTTC ACAAATAAAG CATTTTTTTC
     4801 ACTGCATTCT AGTTGTGGTT TGTCCAAACT CATCAATGTA TCTTATCATG TCTGTATACC
     4861 GTCGACCTCT AGCTAGAGCT TGGCGTAATC ATGGTCATAG CTGTTTCCTG TGTGAAATTG
     4921 TTATCCGCTC ACAATTCCAC ACAACATACG AGCCGGAAGC ATAAAGTGTA AAGCCTGGGG
     4981 TGCCTAATGA GTGAGCTAAC TCACATTAAT TGCGTTGCGC TCACTGCCCG CTTTCCAGTC
     5041 GGGAAACCTG TCGTGCCAGC TGCATTAATG AATCGGCCAA CGCGCGGGGA GAGGCGGTTT
     5101 GCGTATTGGG CGCTCTTCCG CTTCCTCGCT CACTGACTCG CTGCGCTCGG TCGTTCGGCT
     5161 GCGGCGAGCG GTATCAGCTC ACTCAAAGGC GGTAATACGG TTATCCACAG AATCAGGGGA
     5221 TAACGCAGGA AAGAACATGT GAGCAAAAGG CCAGCAAAAG GCCAGGAACC GTAAAAAGGC
     5281 CGCGTTGCTG GCGTTTTTCC ATAGGCTCCG CCCCCCTGAC GAGCATCACA AAAATCGACG
     5341 CTCAAGTCAG AGGTGGCGAA ACCCGACAGG ACTATAAAGA TACCAGGCGT TTCCCCCTGG
     5401 AAGCTCCCTC GTGCGCTCTC CTGTTCCGAC CCTGCCGCTT ACCGGATACC TGTCCGCCTT
     5461 TCTCCCTTCG GGAAGCGTGG CGCTTTCTCA TAGCTCACGC TGTAGGTATC TCAGTTCGGT
     5521 GTAGGTCGTT CGCTCCAAGC TGGGCTGTGT GCACGAACCC CCCGTTCAGC CCGACCGCTG
     5581 CGCCTTATCC GGTAACTATC GTCTTGAGTC CAACCCGGTA AGACACGACT TATCGCCACT
     5641 GGCAGCAGCC ACTGGTAACA GGATTAGCAG AGCGAGGTAT GTAGGCGGTG CTACAGAGTT
     5701 CTTGAAGTGG TGGCCTAACT ACGGCTACAC TAGAAGAACA GTATTTGGTA TCTGCGCTCT
     5761 GCTGAAGCCA GTTACCTTCG GAAAAAGAGT TGGTAGCTCT TGATCCGGCA AACAAACCAC
     5821 CGCTGGTAGC GGTTTTTTTG TTTGCAAGCA GCAGATTACG CGCAGAAAAA AAGGATCTCA
     5881 AGAAGATCCT TTGATCTTTT CTACGGGGTC TGACGCTCAG TGGAACGAAA ACTCACGTTA
     5941 AGGGATTTTG GTCATGAGAT TATCAAAAAG GATCTTCACC TAGATCCTTT TAAATTAAAA
     6001 ATGAAGTTTT AAATCAATCT AAAGTATATA TGAGTAAACT TGGTCTGACA GTTACCAATG
     6061 CTTAATCAGT GAGGCACCTA TCTCAGCGAT CTGTCTATTT CGTTCATCCA TAGTTGCCTG
     6121 ACTCCCCGTC GTGTAGATAA CTACGATACG GGAGGGCTTA CCATCTGGCC CCAGTGCTGC
     6181 AATGATACCG CGAGACCCAC GCTCACCGGC TCCAGATTTA TCAGCAATAA ACCAGCCAGC
     6241 CGGAAGGGCC GAGCGCAGAA GTGGTCCTGC AACTTTATCC GCCTCCATCC AGTCTATTAA
     6301 TTGTTGCCGG GAAGCTAGAG TAAGTAGTTC GCCAGTTAAT AGTTTGCGCA ACGTTGTTGC
     6361 CATTGCTACA GGCATCGTGG TGTCACGCTC GTCGTTTGGT ATGGCTTCAT TCAGCTCCGG
     6421 TTCCCAACGA TCAAGGCGAG TTACATGATC CCCCATGTTG TGCAAAAAAG CGGTTAGCTC
     6481 CTTCGGTCCT CCGATCGTTG TCAGAAGTAA GTTGGCCGCA GTGTTATCAC TCATGGTTAT
     6541 GGCAGCACTG CATAATTCTC TTACTGTCAT GCCATCCGTA AGATGCTTTT CTGTGACTGG
     6601 TGAGTACTCA ACCAAGTCAT TCTGAGAATA GTGTATGCGG CGACCGAGTT GCTCTTGCCC
     6661 GGCGTCAATA CGGGATAATA CCGCGCCACA TAGCAGAACT TTAAAAGTGC TCATCATTGG
     6721 AAAACGTTCT TCGGGGCGAA AACTCTCAAG GATCTTACCG CTGTTGAGAT CCAGTTCGAT
     6781 GTAACCCACT CGTGCACCCA ACTGATCTTC AGCATCTTTT ACTTTCACCA GCGTTTCTGG
     6841 GTGAGCAAAA ACAGGAAGGC AAAATGCCGC AAAAAAGGGA ATAAGGGCGA CACGGAAATG
     6901 TTGAATACTC ATACTCTTCC TTTTTCAATA TTATTGAAGC ATTTATCAGG GTTATTGTCT
     6961 CATGAGCGGA TACATATTTG AATGTATTTA GAAAAATAAA CAAATAGGGG TTCCGCGCAC
     7021 ATTTCCCCGA AAAGTGCCAC CTGACGTC
//
