# Supplementary material for: A platform for post-translational spatiotemporal control of cellular proteins
Source: Synth Biol (Oxf). 2021 Feb 2;6(1):ysab002. doi: 10.1093/synbio/ysab002 (PMC7976946; doi:10.1093/synbio/ysab002)
Supplement: ysab002_Supplementary_Data [file ysab002_supplementary_data.zip › pCMV-VHH-MOM.gb]

LOCUS       Copy_of_*pCMV.VHH-MOM_/ 7090 bp ds-DNA     circular     16-DEC-2020
DEFINITION  .
FEATURES             Location/Qualifiers
     misc_feature     942..947
                      /label="Kozak"
                      /ApEinfo_revcolor=#ffef86
                      /ApEinfo_fwdcolor=#ffef86
     CDS              complement(6097..6756)
                      /label="AmpR"
                      /ApEinfo_revcolor=#ffef86
                      /ApEinfo_fwdcolor=#ffef86
     misc_feature     951..983
                      /label="HA tag"
                      /ApEinfo_revcolor=#a187be
                      /ApEinfo_fwdcolor=#a187be
     misc_feature     1476..1486
                      /label="Stop Codon + NotI Site"
                      /ApEinfo_revcolor=#c7b0e3
                      /ApEinfo_fwdcolor=#c7b0e3
     misc_feature     3555..4586
                      /label="Hygromycin"
                      /ApEinfo_revcolor=#75c6a9
                      /ApEinfo_fwdcolor=#75c6a9
     promoter         311..614
                      /label="CMV enhancer"
                      /ApEinfo_revcolor=#c7b0e3
                      /ApEinfo_fwdcolor=#c7b0e3
     FP               2484..3482
                      /label="iRFP-V5"
                      /ApEinfo_revcolor=#d6b295
                      /ApEinfo_fwdcolor=#d6b295
     promoter         615..818
                      /label="CMV promoter"
                      /ApEinfo_revcolor=#9eafd2
                      /ApEinfo_fwdcolor=#9eafd2
     misc_binding     complement(4958..4980)
                      /label="LacO"
                      /ApEinfo_revcolor=#84b0dc
                      /ApEinfo_fwdcolor=#84b0dc
     Promoter         2234..2483
                      /label="EF1a"
                      /ApEinfo_revcolor=#b7e6d7
                      /ApEinfo_fwdcolor=#b7e6d7
     promoter         complement(4984..5014)
                      /label="lac promoter"
                      /ApEinfo_revcolor=#c7b0e3
                      /ApEinfo_fwdcolor=#c7b0e3
     misc_feature     990..1337
                      /label="vhhGFP"
                      /ApEinfo_revcolor=#75c6a9
                      /ApEinfo_fwdcolor=#75c6a9
     primer_bind      863..882
                      /label="T7"
                      /ApEinfo_revcolor=#85dae9
                      /ApEinfo_fwdcolor=#85dae9
     misc_feature     1368..1475
                      /label="OMP25 TM Domain "
                      /ApEinfo_revcolor=#f58a5e
                      /ApEinfo_fwdcolor=#f58a5e
     misc_feature     1348..1358
                      /label="GGG Linker"
                      /ApEinfo_revcolor=#b1ff67
                      /ApEinfo_fwdcolor=#b1ff67
     primer_bind      complement(4932..4952)
                      /label="M13-rev"
                      /ApEinfo_revcolor=#85dae9
                      /ApEinfo_fwdcolor=#85dae9
     misc_feature     3483..3554
                      /label="2A"
                      /ApEinfo_revcolor=#f8d3a9
                      /ApEinfo_fwdcolor=#f8d3a9
     rep_origin       1816..2122
                      /label="F1 ori"
                      /ApEinfo_revcolor=#9eafd2
                      /ApEinfo_fwdcolor=#9eafd2
     Localization Tag 1359..1475
                      /label="OMP25 (MOM tag)"
                      /ApEinfo_revcolor=#b7e6d7
                      /ApEinfo_fwdcolor=#b7e6d7
ORIGIN
        1 GACGGATCGG GAGATCTCCC GATCCCCTAT GGTGCACTCT CAGTACAATC TGCTCTGATG
       61 CCGCATAGTT AAGCCAGTAT CTGCTCCCTG CTTGTGTGTT GGAGGTCGCT GAGTAGTGCG
      121 CGAGCAAAAT TTAAGCTACA ACAAGGCAAG GCTTGACCGA CAATTGCATG AAGAATCTGC
      181 TTAGGGTTAG GCGTTTTGCG CTGCTTCGCG ATGTACGGGC CAGATATACG CGTTGACATT
      241 GATTATTGAC TAGTTATTAA TAGTAATCAA TTACGGGGTC ATTAGTTCAT AGCCCATATA
      301 TGGAGTTCCG CGTTACATAA CTTACGGTAA ATGGCCCGCC TGGCTGACCG CCCAACGACC
      361 CCCGCCCATT GACGTCAATA ATGACGTATG TTCCCATAGT AACGCCAATA GGGACTTTCC
      421 ATTGACGTCA ATGGGTGGAG TATTTACGGT AAACTGCCCA CTTGGCAGTA CATCAAGTGT
      481 ATCATATGCC AAGTACGCCC CCTATTGACG TCAATGACGG TAAATGGCCC GCCTGGCATT
      541 ATGCCCAGTA CATGACCTTA TGGGACTTTC CTACTTGGCA GTACATCTAC GTATTAGTCA
      601 TCGCTATTAC CATGGTGATG CGGTTTTGGC AGTACATCAA TGGGCGTGGA TAGCGGTTTG
      661 ACTCACGGGG ATTTCCAAGT CTCCACCCCA TTGACGTCAA TGGGAGTTTG TTTTGGCACC
      721 AAAATCAACG GGACTTTCCA AAATGTCGTA ACAACTCCGC CCCATTGACG CAAATGGGCG
      781 GTAGGCGTGT ACGGTGGGAG GTCTATATAA GCAGAGCTCT CTGGCTAACT AGAGAACCCA
      841 CTGCTTACTG GCTTATCGAA ATTAATACGA CTCACTATAG GGAGACCCAA GCTGGCTAGC
      901 GTTTAAACTT AAGCTTGGTA CCGAGCTCGG ATCCACCGGT CGCCACCATG TACCCTTACG
      961 ATGTGCCTGA CTACGCGACT AGTGGCGGAG ATCAAGTCCA ACTGGTGGAG TCTGGTGGCG
     1021 CTTTGGTGCA GCCAGGTGGC TCTCTGCGTT TGTCCTGTGC CGCTTCTGGC TTCCCAGTGA
     1081 ACCGCTATTC CATGCGCTGG TATCGCCAGG CTCCAGGCAA AGAGCGTGAG TGGGTAGCCG
     1141 GTATGTCCAG CGCGGGTGAT CGTAGCTCCT ATGAAGACTC CGTGAAGGGC CGTTTCACCA
     1201 TCAGCCGTGA CGATGCCCGT AACACGGTGT ATCTGCAAAT GAACAGCTTG AAACCTGAAG
     1261 ATACGGCCGT GTATTACTGT AATGTGAACG TGGGCTTCGA GTATTGGGGC CAAGGCACCC
     1321 AGGTCACCGT CTCCAGCGGA GCTAAGCTAG GAGGAGGCac gcgtgggcga ggcgacggag
     1381 agccgagtgg agttcctgta gctgtggtgc tgctgccagt gtttgccctt accctggtag
     1441 cagtttgggc cttcgtgaga taccgaaagc agctcTAAGC GGCCGCTCGA GTCTAGAGGG
     1501 CCCGTTTAAA CCCGCTGATC AGCCTCGACT GTGCCTTCTA GTTGCCAGCC ATCTGTTGTT
     1561 TGCCCCTCCC CCGTGCCTTC CTTGACCCTG GAAGGTGCCA CTCCCACTGT CCTTTCCTAA
     1621 TAAAATGAGG AAATTGCATC GCATTGTCTG AGTAGGTGTC ATTCTATTCT GGGGGGTGGG
     1681 GTGGGGCAGG ACAGCAAGGG GGAGGATTGG GAAGACAATA GCAGGCATGC TGGGGATGCG
     1741 GTGGGCTCTA TGGCTTCTGA GGCGGAAAGA ACCAGCTGGG GCTCTAGGGG GTATCCCCAC
     1801 GCGCCCTGTA GCGGCGCATT AAGCGCGGCG GGTGTGGTGG TTACGCGCAG CGTGACCGCT
     1861 ACACTTGCCA GCGCCCTAGC GCCCGCTCCT TTCGCTTTCT TCCCTTCCTT TCTCGCCACG
     1921 TTCGCCGGCT TTCCCCGTCA AGCTCTAAAT CGGGGGCTCC CTTTAGGGTT CCGATTTAGT
     1981 GCTTTACGGC ACCTCGACCC CAAAAAACTT GATTAGGGTG ATGGTTCACG TAGTGGGCCA
     2041 TCGCCCTGAT AGACGGTTTT TCGCCCTTTG ACGTTGGAGT CCACGTTCTT TAATAGTGGA
     2101 CTCTTGTTCC AAACTGGAAC AACACTCAAC CCTATCTCGG TCTATTCTTT TGATTTATAA
     2161 GGGATTTTGC CGATTTCGGC CTATTGGTTA AAAAATGAGC TGATTTAACA AAAATTTAAC
     2221 GCGAATTAAT TCTTGGGAAT TGGCTCCGGT GCCCGTCAGT GGGCAGAGCG CACATCGCCC
     2281 ACAGTCCCCG AGAAGTTGGG GGGAGGGGTC GGCAATTGAA CCGGTGCCTA GAGAAGGTGG
     2341 CGCGGGGTAA ACTGGGAAAG TGATGTCGTG TACTGGCTCC GCCTTTTTCC CGAGGGTGGG
     2401 GGAGAACCGT ATATAAGTGC AGTAGTCGCC GTGAACGTTC TTTTTCGCAA CGGGTTTGCC
     2461 GCCAGAACAC AGGTAAGAAG CTTATGGCGG AAGGATCCGT CGCCAGGCAG CCTGACCTCT
     2521 TGACCTGCGA CGATGAGCCG ATCCATATCC CCGGTGCCAT CCAACCGCAT GGACTGCTGC
     2581 TCGCCCTCGC CGCCGACATG ACGATCGTTG CCGGCAGCGA CAACCTTCCC GAACTCACCG
     2641 GACTGGCGAT CGGCGCCCTG ATCGGCCGCT CTGCGGCCGA TGTCTTCGAC TCGGAGACGC
     2701 ACAACCGTCT GACGATCGCC TTGGCCGAGC CCGGGGCGGC CGTCGGAGCA CCGATCACTG
     2761 TCGGCTTCAC GATGCGAAAG GACGCAGGCT TCATCGGCTC CTGGCATCGC CATGATCAGC
     2821 TCATCTTCCT CGAGCTCGAG CCTCCCCAGC GGGACGTCGC CGAGCCGCAG GCGTTCTTCC
     2881 GCCGCACCAA CAGCGCCATC CGCCGCCTGC AGGCCGCCGA AACCTTGGAA AGCGCCTGCG
     2941 CCGCCGCGGC GCAAGAGGTG CGGAAGATTA CCGGCTTCGA TCGGGTGATG ATCTATCGCT
     3001 TCGCCTCCGA CTTCAGCGGC GAAGTGATCG CAGAGGATCG GTGCGCCGAG GTCGAGTCAA
     3061 AACTAGGCCT GCACTATCCT GCCTCAACCG TGCCGGCGCA GGCCCGTCGG CTCTATACCA
     3121 TCAACCCGGT ACGGATCATT CCCGATATCA ATTATCGGCC GGTGCCGGTC ACCCCAGACC
     3181 TCAATCCGGT CACCGGGCGG CCGATTGATC TTAGCTTCGC CATCCTGCGC AGCGTCTCGC
     3241 CCGTCCATCT GGAATTCATG CGCAACATAG GCATGCACGG CACGATGTCG ATCTCGATTT
     3301 TGCGCGGCGA GCGACTGTGG GGATTGATCG TTTGCCATCA CCGAACGCCG TACTACGTCG
     3361 ATCTCGATGG CCGCCAAGCC TGCGAGCTAG TCGCCCAGGT TCTGGCCTGG CAGATCGGCG
     3421 TGATGGAAGA GGGAGGCGGT GGAAAGCCTA TCCCTAACCC TCTCCTCGGT CTCGATTCTA
     3481 CGTGTACAGG CAGTGGAGAG GGCAGAGGAA GTCTGCTAAC ATGCGGTGAC GTCGAGGAGA
     3541 ATCCTGGCCC AACCATGGAT AGATCCGGAA AGCCTGAACT CACCGCGACG TCTGTCGAGA
     3601 AGTTTCTGAT CGAAAAGTTC GACAGCGTCT CCGACCTGAT GCAGCTCTCG GAGGGCGAAG
     3661 AATCTCGTGC TTTCAGCTTC GATGTAGGAG GGCGTGGATA TGTCCTGCGG GTAAATAGCT
     3721 GCGCCGATGG TTTCTACAAA GATCGTTATG TTTATCGGCA CTTTGCATCG GCCGCGCTCC
     3781 CGATTCCGGA AGTGCTTGAC ATTGGGGAAT TCAGCGAGAG CCTGACCTAT TGCATCTCCC
     3841 GCCGTGCACA GGGTGTCACG TTGCAAGACC TGCCTGAAAC CGAACTGCCC GCTGTTCTGC
     3901 AGCCGGTCGC GGAGGCCATG GATGCGATCG CTGCGGCCGA TCTTAGCCAG ACGAGCGGGT
     3961 TCGGCCCATT CGGACCGCAA GGAATCGGTC AATACACTAC ATGGCGTGAT TTCATATGCG
     4021 CGATTGCTGA TCCCCATGTG TATCACTGGC AAACTGTGAT GGACGACACC GTCAGTGCGT
     4081 CCGTCGCGCA GGCTCTCGAT GAGCTGATGC TTTGGGCCGA GGACTGCCCC GAAGTCCGGC
     4141 ACCTCGTGCA CGCGGATTTC GGCTCCAACA ATGTCCTGAC GGACAATGGC CGCATAACAG
     4201 CGGTCATTGA CTGGAGCGAG GCGATGTTCG GGGATTCCCA ATACGAGGTC GCCAACATCT
     4261 TCTTCTGGAG GCCGTGGTTG GCTTGTATGG AGCAGCAGAC GCGCTACTTC GAGCGGAGGC
     4321 ATCCGGAGCT TGCAGGATCG CCGCGGCTCC GGGCGTATAT GCTCCGCATT GGTCTTGACC
     4381 AACTCTATCA GAGCTTGGTT GACGGCAATT TCGATGATGC AGCTTGGGCG CAGGGTCGAT
     4441 GCGACGCAAT CGTCCGATCC GGAGCCGGGA CTGTCGGGCG TACACAAATC GCCCGCAGAA
     4501 GCGCGGCCGT CTGGACCGAT GGCTGTGTAG AAGTACTCGC CGATAGTGGA AACCGACGCC
     4561 CCAGCACTCG TCCGAGGGCA AAGGAATAGT GAGCGGGACT CTGGGGTTCG AAATGACCGA
     4621 CCAAGCGACG CCCAACCTGC CATCACGAGA TTTCGATTCC ACCGCCGCCT TCTATGAAAG
     4681 GTTGGGCTTC GGAATCGTTT TCCGGGACGC CGGCTGGATG ATCCTCCAGC GCGGGGATCT
     4741 CATGCTGGAG TTCTTCGCCC ACCCCAACTT GTTTATTGCA GCTTATAATG GTTACAAATA
     4801 AAGCAATAGC ATCACAAATT TCACAAATAA AGCATTTTTT TCACTGCATT CTAGTTGTGG
     4861 TTTGTCCAAA CTCATCAATG TATCTTATCA TGTCTGTATA CCGTCGACCT CTAGCTAGAG
     4921 CTTGGCGTAA TCATGGTCAT AGCTGTTTCC TGTGTGAAAT TGTTATCCGC TCACAATTCC
     4981 ACACAACATA CGAGCCGGAA GCATAAAGTG TAAAGCCTGG GGTGCCTAAT GAGTGAGCTA
     5041 ACTCACATTA ATTGCGTTGC GCTCACTGCC CGCTTTCCAG TCGGGAAACC TGTCGTGCCA
     5101 GCTGCATTAA TGAATCGGCC AACGCGCGGG GAGAGGCGGT TTGCGTATTG GGCGCTCTTC
     5161 CGCTTCCTCG CTCACTGACT CGCTGCGCTC GGTCGTTCGG CTGCGGCGAG CGGTATCAGC
     5221 TCACTCAAAG GCGGTAATAC GGTTATCCAC AGAATCAGGG GATAACGCAG GAAAGAACAT
     5281 GTGAGCAAAA GGCCAGCAAA AGGCCAGGAA CCGTAAAAAG GCCGCGTTGC TGGCGTTTTT
     5341 CCATAGGCTC CGCCCCCCTG ACGAGCATCA CAAAAATCGA CGCTCAAGTC AGAGGTGGCG
     5401 AAACCCGACA GGACTATAAA GATACCAGGC GTTTCCCCCT GGAAGCTCCC TCGTGCGCTC
     5461 TCCTGTTCCG ACCCTGCCGC TTACCGGATA CCTGTCCGCC TTTCTCCCTT CGGGAAGCGT
     5521 GGCGCTTTCT CATAGCTCAC GCTGTAGGTA TCTCAGTTCG GTGTAGGTCG TTCGCTCCAA
     5581 GCTGGGCTGT GTGCACGAAC CCCCCGTTCA GCCCGACCGC TGCGCCTTAT CCGGTAACTA
     5641 TCGTCTTGAG TCCAACCCGG TAAGACACGA CTTATCGCCA CTGGCAGCAG CCACTGGTAA
     5701 CAGGATTAGC AGAGCGAGGT ATGTAGGCGG TGCTACAGAG TTCTTGAAGT GGTGGCCTAA
     5761 CTACGGCTAC ACTAGAAGAA CAGTATTTGG TATCTGCGCT CTGCTGAAGC CAGTTACCTT
     5821 CGGAAAAAGA GTTGGTAGCT CTTGATCCGG CAAACAAACC ACCGCTGGTA GCGGTTTTTT
     5881 TGTTTGCAAG CAGCAGATTA CGCGCAGAAA AAAAGGATCT CAAGAAGATC CTTTGATCTT
     5941 TTCTACGGGG TCTGACGCTC AGTGGAACGA AAACTCACGT TAAGGGATTT TGGTCATGAG
     6001 ATTATCAAAA AGGATCTTCA CCTAGATCCT TTTAAATTAA AAATGAAGTT TTAAATCAAT
     6061 CTAAAGTATA TATGAGTAAA CTTGGTCTGA CAGTTACCAA TGCTTAATCA GTGAGGCACC
     6121 TATCTCAGCG ATCTGTCTAT TTCGTTCATC CATAGTTGCC TGACTCCCCG TCGTGTAGAT
     6181 AACTACGATA CGGGAGGGCT TACCATCTGG CCCCAGTGCT GCAATGATAC CGCGAGACCC
     6241 ACGCTCACCG GCTCCAGATT TATCAGCAAT AAACCAGCCA GCCGGAAGGG CCGAGCGCAG
     6301 AAGTGGTCCT GCAACTTTAT CCGCCTCCAT CCAGTCTATT AATTGTTGCC GGGAAGCTAG
     6361 AGTAAGTAGT TCGCCAGTTA ATAGTTTGCG CAACGTTGTT GCCATTGCTA CAGGCATCGT
     6421 GGTGTCACGC TCGTCGTTTG GTATGGCTTC ATTCAGCTCC GGTTCCCAAC GATCAAGGCG
     6481 AGTTACATGA TCCCCCATGT TGTGCAAAAA AGCGGTTAGC TCCTTCGGTC CTCCGATCGT
     6541 TGTCAGAAGT AAGTTGGCCG CAGTGTTATC ACTCATGGTT ATGGCAGCAC TGCATAATTC
     6601 TCTTACTGTC ATGCCATCCG TAAGATGCTT TTCTGTGACT GGTGAGTACT CAACCAAGTC
     6661 ATTCTGAGAA TAGTGTATGC GGCGACCGAG TTGCTCTTGC CCGGCGTCAA TACGGGATAA
     6721 TACCGCGCCA CATAGCAGAA CTTTAAAAGT GCTCATCATT GGAAAACGTT CTTCGGGGCG
     6781 AAAACTCTCA AGGATCTTAC CGCTGTTGAG ATCCAGTTCG ATGTAACCCA CTCGTGCACC
     6841 CAACTGATCT TCAGCATCTT TTACTTTCAC CAGCGTTTCT GGGTGAGCAA AAACAGGAAG
     6901 GCAAAATGCC GCAAAAAAGG GAATAAGGGC GACACGGAAA TGTTGAATAC TCATACTCTT
     6961 CCTTTTTCAA TATTATTGAA GCATTTATCA GGGTTATTGT CTCATGAGCG GATACATATT
     7021 TGAATGTATT TAGAAAAATA AACAAATAGG GGTTCCGCGC ACATTTCCCC GAAAAGTGCC
     7081 ACCTGACGTC
//
