# Supplementary material for: A platform for post-translational spatiotemporal control of cellular proteins
Source: Synth Biol (Oxf). 2021 Feb 2;6(1):ysab002. doi: 10.1093/synbio/ysab002 (PMC7976946; doi:10.1093/synbio/ysab002)
Supplement: ysab002_Supplementary_Data [file ysab002_supplementary_data.zip › pCMV-VHH-NLS.gb]

LOCUS       Copy_of_*pCMV.VHH-NLS_/ 6994 bp ds-DNA     circular     16-DEC-2020
DEFINITION  .
FEATURES             Location/Qualifiers
     rep_origin      1720..2026
                     /label="F1 ori"
                     /ApEinfo_revcolor=#9eafd2
                     /ApEinfo_fwdcolor=#9eafd2
     misc_feature    3459..4490
                     /label="Hygromycin"
                     /ApEinfo_revcolor=#75c6a9
                     /ApEinfo_fwdcolor=#75c6a9
     promoter        615..818
                     /label="CMV promoter"
                     /ApEinfo_revcolor=#9eafd2
                     /ApEinfo_fwdcolor=#9eafd2
     misc_feature    951..983
                     /label="HA tag"
                     /ApEinfo_revcolor=#a187be
                     /ApEinfo_fwdcolor=#a187be
     misc_feature    1359..1379
                     /label="SV40 NLS"
                     /ApEinfo_revcolor=#b7e6d7
                     /ApEinfo_fwdcolor=#b7e6d7
     promoter        311..614
                     /label="CMV enhancer"
                     /ApEinfo_revcolor=#c7b0e3
                     /ApEinfo_fwdcolor=#c7b0e3
     misc_feature    3387..3458
                     /label="2A"
                     /ApEinfo_revcolor=#f8d3a9
                     /ApEinfo_fwdcolor=#f8d3a9
     primer_bind     complement(4836..4856)
                     /label="M13-rev"
                     /ApEinfo_revcolor=#85dae9
                     /ApEinfo_fwdcolor=#85dae9
     Promoter        2138..2387
                     /label="EF1a"
                     /ApEinfo_revcolor=#b7e6d7
                     /ApEinfo_fwdcolor=#b7e6d7
     misc_feature    1380..1390
                     /label="Stop Codon + NotI Site"
                     /ApEinfo_revcolor=#c7b0e3
                     /ApEinfo_fwdcolor=#c7b0e3
     misc_binding    complement(4862..4884)
                     /label="LacO"
                     /ApEinfo_revcolor=#84b0dc
                     /ApEinfo_fwdcolor=#84b0dc
     misc_feature    1348..1358
                     /label="GGG Linker"
                     /ApEinfo_revcolor=#b1ff67
                     /ApEinfo_fwdcolor=#b1ff67
     promoter        complement(4888..4918)
                     /label="lac promoter"
                     /ApEinfo_revcolor=#c7b0e3
                     /ApEinfo_fwdcolor=#c7b0e3
     misc_feature    990..1337
                     /label="vhhGFP"
                     /ApEinfo_revcolor=#75c6a9
                     /ApEinfo_fwdcolor=#75c6a9
     FP              2388..3386
                     /label="iRFP-V5"
                     /ApEinfo_revcolor=#d6b295
                     /ApEinfo_fwdcolor=#d6b295
     CDS             complement(6001..6660)
                     /label="AmpR"
                     /ApEinfo_revcolor=#ffef86
                     /ApEinfo_fwdcolor=#ffef86
     primer_bind     863..882
                     /label="T7"
                     /ApEinfo_revcolor=#85dae9
                     /ApEinfo_fwdcolor=#85dae9
ORIGIN
        1 GACGGATCGG GAGATCTCCC GATCCCCTAT GGTGCACTCT CAGTACAATC TGCTCTGATG
       61 CCGCATAGTT AAGCCAGTAT CTGCTCCCTG CTTGTGTGTT GGAGGTCGCT GAGTAGTGCG
      121 CGAGCAAAAT TTAAGCTACA ACAAGGCAAG GCTTGACCGA CAATTGCATG AAGAATCTGC
      181 TTAGGGTTAG GCGTTTTGCG CTGCTTCGCG ATGTACGGGC CAGATATACG CGTTGACATT
      241 GATTATTGAC TAGTTATTAA TAGTAATCAA TTACGGGGTC ATTAGTTCAT AGCCCATATA
      301 TGGAGTTCCG CGTTACATAA CTTACGGTAA ATGGCCCGCC TGGCTGACCG CCCAACGACC
      361 CCCGCCCATT GACGTCAATA ATGACGTATG TTCCCATAGT AACGCCAATA GGGACTTTCC
      421 ATTGACGTCA ATGGGTGGAG TATTTACGGT AAACTGCCCA CTTGGCAGTA CATCAAGTGT
      481 ATCATATGCC AAGTACGCCC CCTATTGACG TCAATGACGG TAAATGGCCC GCCTGGCATT
      541 ATGCCCAGTA CATGACCTTA TGGGACTTTC CTACTTGGCA GTACATCTAC GTATTAGTCA
      601 TCGCTATTAC CATGGTGATG CGGTTTTGGC AGTACATCAA TGGGCGTGGA TAGCGGTTTG
      661 ACTCACGGGG ATTTCCAAGT CTCCACCCCA TTGACGTCAA TGGGAGTTTG TTTTGGCACC
      721 AAAATCAACG GGACTTTCCA AAATGTCGTA ACAACTCCGC CCCATTGACG CAAATGGGCG
      781 GTAGGCGTGT ACGGTGGGAG GTCTATATAA GCAGAGCTCT CTGGCTAACT AGAGAACCCA
      841 CTGCTTACTG GCTTATCGAA ATTAATACGA CTCACTATAG GGAGACCCAA GCTGGCTAGC
      901 GTTTAAACTT AAGCTTGGTA CCGAGCTCGG ATCCACCGGT CGCCACCATG TACCCTTACG
      961 ATGTGCCTGA CTACGCGACT AGTGGCGGAG ATCAAGTCCA ACTGGTGGAG TCTGGTGGCG
     1021 CTTTGGTGCA GCCAGGTGGC TCTCTGCGTT TGTCCTGTGC CGCTTCTGGC TTCCCAGTGA
     1081 ACCGCTATTC CATGCGCTGG TATCGCCAGG CTCCAGGCAA AGAGCGTGAG TGGGTAGCCG
     1141 GTATGTCCAG CGCGGGTGAT CGTAGCTCCT ATGAAGACTC CGTGAAGGGC CGTTTCACCA
     1201 TCAGCCGTGA CGATGCCCGT AACACGGTGT ATCTGCAAAT GAACAGCTTG AAACCTGAAG
     1261 ATACGGCCGT GTATTACTGT AATGTGAACG TGGGCTTCGA GTATTGGGGC CAAGGCACCC
     1321 AGGTCACCGT CTCCAGCGGA GCTAAGCTAG GAGGAGGCcc taagaagaag cgcaaggtcT
     1381 AAGCGGCCGC TCGAGTCTAG AGGGCCCGTT TAAACCCGCT GATCAGCCTC GACTGTGCCT
     1441 TCTAGTTGCC AGCCATCTGT TGTTTGCCCC TCCCCCGTGC CTTCCTTGAC CCTGGAAGGT
     1501 GCCACTCCCA CTGTCCTTTC CTAATAAAAT GAGGAAATTG CATCGCATTG TCTGAGTAGG
     1561 TGTCATTCTA TTCTGGGGGG TGGGGTGGGG CAGGACAGCA AGGGGGAGGA TTGGGAAGAC
     1621 AATAGCAGGC ATGCTGGGGA TGCGGTGGGC TCTATGGCTT CTGAGGCGGA AAGAACCAGC
     1681 TGGGGCTCTA GGGGGTATCC CCACGCGCCC TGTAGCGGCG CATTAAGCGC GGCGGGTGTG
     1741 GTGGTTACGC GCAGCGTGAC CGCTACACTT GCCAGCGCCC TAGCGCCCGC TCCTTTCGCT
     1801 TTCTTCCCTT CCTTTCTCGC CACGTTCGCC GGCTTTCCCC GTCAAGCTCT AAATCGGGGG
     1861 CTCCCTTTAG GGTTCCGATT TAGTGCTTTA CGGCACCTCG ACCCCAAAAA ACTTGATTAG
     1921 GGTGATGGTT CACGTAGTGG GCCATCGCCC TGATAGACGG TTTTTCGCCC TTTGACGTTG
     1981 GAGTCCACGT TCTTTAATAG TGGACTCTTG TTCCAAACTG GAACAACACT CAACCCTATC
     2041 TCGGTCTATT CTTTTGATTT ATAAGGGATT TTGCCGATTT CGGCCTATTG GTTAAAAAAT
     2101 GAGCTGATTT AACAAAAATT TAACGCGAAT TAATTCTTGG GAATTGGCTC CGGTGCCCGT
     2161 CAGTGGGCAG AGCGCACATC GCCCACAGTC CCCGAGAAGT TGGGGGGAGG GGTCGGCAAT
     2221 TGAACCGGTG CCTAGAGAAG GTGGCGCGGG GTAAACTGGG AAAGTGATGT CGTGTACTGG
     2281 CTCCGCCTTT TTCCCGAGGG TGGGGGAGAA CCGTATATAA GTGCAGTAGT CGCCGTGAAC
     2341 GTTCTTTTTC GCAACGGGTT TGCCGCCAGA ACACAGGTAA GAAGCTTATG GCGGAAGGAT
     2401 CCGTCGCCAG GCAGCCTGAC CTCTTGACCT GCGACGATGA GCCGATCCAT ATCCCCGGTG
     2461 CCATCCAACC GCATGGACTG CTGCTCGCCC TCGCCGCCGA CATGACGATC GTTGCCGGCA
     2521 GCGACAACCT TCCCGAACTC ACCGGACTGG CGATCGGCGC CCTGATCGGC CGCTCTGCGG
     2581 CCGATGTCTT CGACTCGGAG ACGCACAACC GTCTGACGAT CGCCTTGGCC GAGCCCGGGG
     2641 CGGCCGTCGG AGCACCGATC ACTGTCGGCT TCACGATGCG AAAGGACGCA GGCTTCATCG
     2701 GCTCCTGGCA TCGCCATGAT CAGCTCATCT TCCTCGAGCT CGAGCCTCCC CAGCGGGACG
     2761 TCGCCGAGCC GCAGGCGTTC TTCCGCCGCA CCAACAGCGC CATCCGCCGC CTGCAGGCCG
     2821 CCGAAACCTT GGAAAGCGCC TGCGCCGCCG CGGCGCAAGA GGTGCGGAAG ATTACCGGCT
     2881 TCGATCGGGT GATGATCTAT CGCTTCGCCT CCGACTTCAG CGGCGAAGTG ATCGCAGAGG
     2941 ATCGGTGCGC CGAGGTCGAG TCAAAACTAG GCCTGCACTA TCCTGCCTCA ACCGTGCCGG
     3001 CGCAGGCCCG TCGGCTCTAT ACCATCAACC CGGTACGGAT CATTCCCGAT ATCAATTATC
     3061 GGCCGGTGCC GGTCACCCCA GACCTCAATC CGGTCACCGG GCGGCCGATT GATCTTAGCT
     3121 TCGCCATCCT GCGCAGCGTC TCGCCCGTCC ATCTGGAATT CATGCGCAAC ATAGGCATGC
     3181 ACGGCACGAT GTCGATCTCG ATTTTGCGCG GCGAGCGACT GTGGGGATTG ATCGTTTGCC
     3241 ATCACCGAAC GCCGTACTAC GTCGATCTCG ATGGCCGCCA AGCCTGCGAG CTAGTCGCCC
     3301 AGGTTCTGGC CTGGCAGATC GGCGTGATGG AAGAGGGAGG CGGTGGAAAG CCTATCCCTA
     3361 ACCCTCTCCT CGGTCTCGAT TCTACGTGTA CAGGCAGTGG AGAGGGCAGA GGAAGTCTGC
     3421 TAACATGCGG TGACGTCGAG GAGAATCCTG GCCCAACCAT GGATAGATCC GGAAAGCCTG
     3481 AACTCACCGC GACGTCTGTC GAGAAGTTTC TGATCGAAAA GTTCGACAGC GTCTCCGACC
     3541 TGATGCAGCT CTCGGAGGGC GAAGAATCTC GTGCTTTCAG CTTCGATGTA GGAGGGCGTG
     3601 GATATGTCCT GCGGGTAAAT AGCTGCGCCG ATGGTTTCTA CAAAGATCGT TATGTTTATC
     3661 GGCACTTTGC ATCGGCCGCG CTCCCGATTC CGGAAGTGCT TGACATTGGG GAATTCAGCG
     3721 AGAGCCTGAC CTATTGCATC TCCCGCCGTG CACAGGGTGT CACGTTGCAA GACCTGCCTG
     3781 AAACCGAACT GCCCGCTGTT CTGCAGCCGG TCGCGGAGGC CATGGATGCG ATCGCTGCGG
     3841 CCGATCTTAG CCAGACGAGC GGGTTCGGCC CATTCGGACC GCAAGGAATC GGTCAATACA
     3901 CTACATGGCG TGATTTCATA TGCGCGATTG CTGATCCCCA TGTGTATCAC TGGCAAACTG
     3961 TGATGGACGA CACCGTCAGT GCGTCCGTCG CGCAGGCTCT CGATGAGCTG ATGCTTTGGG
     4021 CCGAGGACTG CCCCGAAGTC CGGCACCTCG TGCACGCGGA TTTCGGCTCC AACAATGTCC
     4081 TGACGGACAA TGGCCGCATA ACAGCGGTCA TTGACTGGAG CGAGGCGATG TTCGGGGATT
     4141 CCCAATACGA GGTCGCCAAC ATCTTCTTCT GGAGGCCGTG GTTGGCTTGT ATGGAGCAGC
     4201 AGACGCGCTA CTTCGAGCGG AGGCATCCGG AGCTTGCAGG ATCGCCGCGG CTCCGGGCGT
     4261 ATATGCTCCG CATTGGTCTT GACCAACTCT ATCAGAGCTT GGTTGACGGC AATTTCGATG
     4321 ATGCAGCTTG GGCGCAGGGT CGATGCGACG CAATCGTCCG ATCCGGAGCC GGGACTGTCG
     4381 GGCGTACACA AATCGCCCGC AGAAGCGCGG CCGTCTGGAC CGATGGCTGT GTAGAAGTAC
     4441 TCGCCGATAG TGGAAACCGA CGCCCCAGCA CTCGTCCGAG GGCAAAGGAA TAGTGAGCGG
     4501 GACTCTGGGG TTCGAAATGA CCGACCAAGC GACGCCCAAC CTGCCATCAC GAGATTTCGA
     4561 TTCCACCGCC GCCTTCTATG AAAGGTTGGG CTTCGGAATC GTTTTCCGGG ACGCCGGCTG
     4621 GATGATCCTC CAGCGCGGGG ATCTCATGCT GGAGTTCTTC GCCCACCCCA ACTTGTTTAT
     4681 TGCAGCTTAT AATGGTTACA AATAAAGCAA TAGCATCACA AATTTCACAA ATAAAGCATT
     4741 TTTTTCACTG CATTCTAGTT GTGGTTTGTC CAAACTCATC AATGTATCTT ATCATGTCTG
     4801 TATACCGTCG ACCTCTAGCT AGAGCTTGGC GTAATCATGG TCATAGCTGT TTCCTGTGTG
     4861 AAATTGTTAT CCGCTCACAA TTCCACACAA CATACGAGCC GGAAGCATAA AGTGTAAAGC
     4921 CTGGGGTGCC TAATGAGTGA GCTAACTCAC ATTAATTGCG TTGCGCTCAC TGCCCGCTTT
     4981 CCAGTCGGGA AACCTGTCGT GCCAGCTGCA TTAATGAATC GGCCAACGCG CGGGGAGAGG
     5041 CGGTTTGCGT ATTGGGCGCT CTTCCGCTTC CTCGCTCACT GACTCGCTGC GCTCGGTCGT
     5101 TCGGCTGCGG CGAGCGGTAT CAGCTCACTC AAAGGCGGTA ATACGGTTAT CCACAGAATC
     5161 AGGGGATAAC GCAGGAAAGA ACATGTGAGC AAAAGGCCAG CAAAAGGCCA GGAACCGTAA
     5221 AAAGGCCGCG TTGCTGGCGT TTTTCCATAG GCTCCGCCCC CCTGACGAGC ATCACAAAAA
     5281 TCGACGCTCA AGTCAGAGGT GGCGAAACCC GACAGGACTA TAAAGATACC AGGCGTTTCC
     5341 CCCTGGAAGC TCCCTCGTGC GCTCTCCTGT TCCGACCCTG CCGCTTACCG GATACCTGTC
     5401 CGCCTTTCTC CCTTCGGGAA GCGTGGCGCT TTCTCATAGC TCACGCTGTA GGTATCTCAG
     5461 TTCGGTGTAG GTCGTTCGCT CCAAGCTGGG CTGTGTGCAC GAACCCCCCG TTCAGCCCGA
     5521 CCGCTGCGCC TTATCCGGTA ACTATCGTCT TGAGTCCAAC CCGGTAAGAC ACGACTTATC
     5581 GCCACTGGCA GCAGCCACTG GTAACAGGAT TAGCAGAGCG AGGTATGTAG GCGGTGCTAC
     5641 AGAGTTCTTG AAGTGGTGGC CTAACTACGG CTACACTAGA AGAACAGTAT TTGGTATCTG
     5701 CGCTCTGCTG AAGCCAGTTA CCTTCGGAAA AAGAGTTGGT AGCTCTTGAT CCGGCAAACA
     5761 AACCACCGCT GGTAGCGGTT TTTTTGTTTG CAAGCAGCAG ATTACGCGCA GAAAAAAAGG
     5821 ATCTCAAGAA GATCCTTTGA TCTTTTCTAC GGGGTCTGAC GCTCAGTGGA ACGAAAACTC
     5881 ACGTTAAGGG ATTTTGGTCA TGAGATTATC AAAAAGGATC TTCACCTAGA TCCTTTTAAA
     5941 TTAAAAATGA AGTTTTAAAT CAATCTAAAG TATATATGAG TAAACTTGGT CTGACAGTTA
     6001 CCAATGCTTA ATCAGTGAGG CACCTATCTC AGCGATCTGT CTATTTCGTT CATCCATAGT
     6061 TGCCTGACTC CCCGTCGTGT AGATAACTAC GATACGGGAG GGCTTACCAT CTGGCCCCAG
     6121 TGCTGCAATG ATACCGCGAG ACCCACGCTC ACCGGCTCCA GATTTATCAG CAATAAACCA
     6181 GCCAGCCGGA AGGGCCGAGC GCAGAAGTGG TCCTGCAACT TTATCCGCCT CCATCCAGTC
     6241 TATTAATTGT TGCCGGGAAG CTAGAGTAAG TAGTTCGCCA GTTAATAGTT TGCGCAACGT
     6301 TGTTGCCATT GCTACAGGCA TCGTGGTGTC ACGCTCGTCG TTTGGTATGG CTTCATTCAG
     6361 CTCCGGTTCC CAACGATCAA GGCGAGTTAC ATGATCCCCC ATGTTGTGCA AAAAAGCGGT
     6421 TAGCTCCTTC GGTCCTCCGA TCGTTGTCAG AAGTAAGTTG GCCGCAGTGT TATCACTCAT
     6481 GGTTATGGCA GCACTGCATA ATTCTCTTAC TGTCATGCCA TCCGTAAGAT GCTTTTCTGT
     6541 GACTGGTGAG TACTCAACCA AGTCATTCTG AGAATAGTGT ATGCGGCGAC CGAGTTGCTC
     6601 TTGCCCGGCG TCAATACGGG ATAATACCGC GCCACATAGC AGAACTTTAA AAGTGCTCAT
     6661 CATTGGAAAA CGTTCTTCGG GGCGAAAACT CTCAAGGATC TTACCGCTGT TGAGATCCAG
     6721 TTCGATGTAA CCCACTCGTG CACCCAACTG ATCTTCAGCA TCTTTTACTT TCACCAGCGT
     6781 TTCTGGGTGA GCAAAAACAG GAAGGCAAAA TGCCGCAAAA AAGGGAATAA GGGCGACACG
     6841 GAAATGTTGA ATACTCATAC TCTTCCTTTT TCAATATTAT TGAAGCATTT ATCAGGGTTA
     6901 TTGTCTCATG AGCGGATACA TATTTGAATG TATTTAGAAA AATAAACAAA TAGGGGTTCC
     6961 GCGCACATTT CCCCGAAAAG TGCCACCTGA CGTC
//
