# Supplementary material for: A platform for post-translational spatiotemporal control of cellular proteins
Source: Synth Biol (Oxf). 2021 Feb 2;6(1):ysab002. doi: 10.1093/synbio/ysab002 (PMC7976946; doi:10.1093/synbio/ysab002)
Supplement: ysab002_Supplementary_Data [file ysab002_supplementary_data.zip › pCMV-VHH-ODC(D12A).gb]

LOCUS       Copy_of_CMV.vhh-ODC(D12 7124 bp ds-DNA     circular     29-OCT-2020
DEFINITION  .
FEATURES             Location/Qualifiers
     misc_feature    990..1337
                     /label="vhhGFP"
                     /ApEinfo_revcolor=#75c6a9
                     /ApEinfo_fwdcolor=#75c6a9
     primer_bind     863..882
                     /label="T7"
                     /ApEinfo_revcolor=#85dae9
                     /ApEinfo_fwdcolor=#85dae9
     misc_feature    951..983
                     /label="HA tag"
                     /ApEinfo_revcolor=#a187be
                     /ApEinfo_fwdcolor=#a187be
     misc_binding    complement(4992..5014)
                     /label="LacO"
                     /ApEinfo_revcolor=#84b0dc
                     /ApEinfo_fwdcolor=#84b0dc
     CDS             complement(6131..6790)
                     /label="AmpR"
                     /ApEinfo_revcolor=#ffef86
                     /ApEinfo_fwdcolor=#ffef86
     Promoter        2268..2517
                     /label="EF1a"
                     /ApEinfo_revcolor=#b7e6d7
                     /ApEinfo_fwdcolor=#b7e6d7
     misc_feature    3517..3588
                     /label="2A"
                     /ApEinfo_revcolor=#f8d3a9
                     /ApEinfo_fwdcolor=#f8d3a9
     misc_feature    3589..4620
                     /label="Hygromycin"
                     /ApEinfo_revcolor=#75c6a9
                     /ApEinfo_fwdcolor=#75c6a9
     FP              2518..3516
                     /label="iRFP-V5"
                     /ApEinfo_revcolor=#d6b295
                     /ApEinfo_fwdcolor=#d6b295
     primer_bind     complement(4966..4986)
                     /label="M13-rev"
                     /ApEinfo_revcolor=#85dae9
                     /ApEinfo_fwdcolor=#85dae9
     promoter        complement(5018..5048)
                     /label="lac promoter"
                     /ApEinfo_revcolor=#c7b0e3
                     /ApEinfo_fwdcolor=#c7b0e3
     promoter        311..614
                     /label="CMV enhancer"
                     /ApEinfo_revcolor=#c7b0e3
                     /ApEinfo_fwdcolor=#c7b0e3
     misc_feature    1359..1478
                     /label="ODC(D12A)"
                     /ApEinfo_revcolor=#c6c9d1
                     /ApEinfo_fwdcolor=#c6c9d1
     rep_origin      1850..2156
                     /label="F1 ori"
                     /ApEinfo_revcolor=#9eafd2
                     /ApEinfo_fwdcolor=#9eafd2
     promoter        615..818
                     /label="CMV promoter"
                     /ApEinfo_revcolor=#9eafd2
                     /ApEinfo_fwdcolor=#9eafd2
ORIGIN
        1 GACGGATCGG GAGATCTCCC GATCCCCTAT GGTGCACTCT CAGTACAATC TGCTCTGATG
       61 CCGCATAGTT AAGCCAGTAT CTGCTCCCTG CTTGTGTGTT GGAGGTCGCT GAGTAGTGCG
      121 CGAGCAAAAT TTAAGCTACA ACAAGGCAAG GCTTGACCGA CAATTGCATG AAGAATCTGC
      181 TTAGGGTTAG GCGTTTTGCG CTGCTTCGCG ATGTACGGGC CAGATATACG CGTTGACATT
      241 GATTATTGAC TAGTTATTAA TAGTAATCAA TTACGGGGTC ATTAGTTCAT AGCCCATATA
      301 TGGAGTTCCG CGTTACATAA CTTACGGTAA ATGGCCCGCC TGGCTGACCG CCCAACGACC
      361 CCCGCCCATT GACGTCAATA ATGACGTATG TTCCCATAGT AACGCCAATA GGGACTTTCC
      421 ATTGACGTCA ATGGGTGGAG TATTTACGGT AAACTGCCCA CTTGGCAGTA CATCAAGTGT
      481 ATCATATGCC AAGTACGCCC CCTATTGACG TCAATGACGG TAAATGGCCC GCCTGGCATT
      541 ATGCCCAGTA CATGACCTTA TGGGACTTTC CTACTTGGCA GTACATCTAC GTATTAGTCA
      601 TCGCTATTAC CATGGTGATG CGGTTTTGGC AGTACATCAA TGGGCGTGGA TAGCGGTTTG
      661 ACTCACGGGG ATTTCCAAGT CTCCACCCCA TTGACGTCAA TGGGAGTTTG TTTTGGCACC
      721 AAAATCAACG GGACTTTCCA AAATGTCGTA ACAACTCCGC CCCATTGACG CAAATGGGCG
      781 GTAGGCGTGT ACGGTGGGAG GTCTATATAA GCAGAGCTCT CTGGCTAACT AGAGAACCCA
      841 CTGCTTACTG GCTTATCGAA ATTAATACGA CTCACTATAG GGAGACCCAA GCTGGCTAGC
      901 GTTTAAACTT AAGCTTGGTA CCGAGCTCGG ATCCACCGGT CGCCACCATG TACCCTTACG
      961 ATGTGCCTGA CTACGCGACT AGTGGCGGAG ATCAAGTCCA ACTGGTGGAG TCTGGTGGCG
     1021 CTTTGGTGCA GCCAGGTGGC TCTCTGCGTT TGTCCTGTGC CGCTTCTGGC TTCCCAGTGA
     1081 ACCGCTATTC CATGCGCTGG TATCGCCAGG CTCCAGGCAA AGAGCGTGAG TGGGTAGCCG
     1141 GTATGTCCAG CGCGGGTGAT CGTAGCTCCT ATGAAGACTC CGTGAAGGGC CGTTTCACCA
     1201 TCAGCCGTGA CGATGCCCGT AACACGGTGT ATCTGCAAAT GAACAGCTTG AAACCTGAAG
     1261 ATACGGCCGT GTATTACTGT AATGTGAACG TGGGCTTCGA GTATTGGGGC CAAGGCACCC
     1321 AGGTCACCGT CTCCAGCGGA GCTAAGCTAG GAGGAGGCAA CCCCGACTTC CCACCCGAAG
     1381 TAGAGGAACA GGCTGCCAGC ACCCTGCCTG TGTCTTGTGC CTGGGAGAGT GGGATGAAAC
     1441 GCCACAGAGC AGCCTGTGCT TCGGCTAGTA TTAATGTGTA GCCCGGGAAT TCTGCAGATA
     1501 TCCAGCACAG TGGCGGCCGC TCGAGTCTAG AGGGCCCGTT TAAACCCGCT GATCAGCCTC
     1561 GACTGTGCCT TCTAGTTGCC AGCCATCTGT TGTTTGCCCC TCCCCCGTGC CTTCCTTGAC
     1621 CCTGGAAGGT GCCACTCCCA CTGTCCTTTC CTAATAAAAT GAGGAAATTG CATCGCATTG
     1681 TCTGAGTAGG TGTCATTCTA TTCTGGGGGG TGGGGTGGGG CAGGACAGCA AGGGGGAGGA
     1741 TTGGGAAGAC AATAGCAGGC ATGCTGGGGA TGCGGTGGGC TCTATGGCTT CTGAGGCGGA
     1801 AAGAACCAGC TGGGGCTCTA GGGGGTATCC CCACGCGCCC TGTAGCGGCG CATTAAGCGC
     1861 GGCGGGTGTG GTGGTTACGC GCAGCGTGAC CGCTACACTT GCCAGCGCCC TAGCGCCCGC
     1921 TCCTTTCGCT TTCTTCCCTT CCTTTCTCGC CACGTTCGCC GGCTTTCCCC GTCAAGCTCT
     1981 AAATCGGGGG CTCCCTTTAG GGTTCCGATT TAGTGCTTTA CGGCACCTCG ACCCCAAAAA
     2041 ACTTGATTAG GGTGATGGTT CACGTAGTGG GCCATCGCCC TGATAGACGG TTTTTCGCCC
     2101 TTTGACGTTG GAGTCCACGT TCTTTAATAG TGGACTCTTG TTCCAAACTG GAACAACACT
     2161 CAACCCTATC TCGGTCTATT CTTTTGATTT ATAAGGGATT TTGCCGATTT CGGCCTATTG
     2221 GTTAAAAAAT GAGCTGATTT AACAAAAATT TAACGCGAAT TAATTCTTGG GAATTGGCTC
     2281 CGGTGCCCGT CAGTGGGCAG AGCGCACATC GCCCACAGTC CCCGAGAAGT TGGGGGGAGG
     2341 GGTCGGCAAT TGAACCGGTG CCTAGAGAAG GTGGCGCGGG GTAAACTGGG AAAGTGATGT
     2401 CGTGTACTGG CTCCGCCTTT TTCCCGAGGG TGGGGGAGAA CCGTATATAA GTGCAGTAGT
     2461 CGCCGTGAAC GTTCTTTTTC GCAACGGGTT TGCCGCCAGA ACACAGGTAA GAAGCTTATG
     2521 GCGGAAGGAT CCGTCGCCAG GCAGCCTGAC CTCTTGACCT GCGACGATGA GCCGATCCAT
     2581 ATCCCCGGTG CCATCCAACC GCATGGACTG CTGCTCGCCC TCGCCGCCGA CATGACGATC
     2641 GTTGCCGGCA GCGACAACCT TCCCGAACTC ACCGGACTGG CGATCGGCGC CCTGATCGGC
     2701 CGCTCTGCGG CCGATGTCTT CGACTCGGAG ACGCACAACC GTCTGACGAT CGCCTTGGCC
     2761 GAGCCCGGGG CGGCCGTCGG AGCACCGATC ACTGTCGGCT TCACGATGCG AAAGGACGCA
     2821 GGCTTCATCG GCTCCTGGCA TCGCCATGAT CAGCTCATCT TCCTCGAGCT CGAGCCTCCC
     2881 CAGCGGGACG TCGCCGAGCC GCAGGCGTTC TTCCGCCGCA CCAACAGCGC CATCCGCCGC
     2941 CTGCAGGCCG CCGAAACCTT GGAAAGCGCC TGCGCCGCCG CGGCGCAAGA GGTGCGGAAG
     3001 ATTACCGGCT TCGATCGGGT GATGATCTAT CGCTTCGCCT CCGACTTCAG CGGCGAAGTG
     3061 ATCGCAGAGG ATCGGTGCGC CGAGGTCGAG TCAAAACTAG GCCTGCACTA TCCTGCCTCA
     3121 ACCGTGCCGG CGCAGGCCCG TCGGCTCTAT ACCATCAACC CGGTACGGAT CATTCCCGAT
     3181 ATCAATTATC GGCCGGTGCC GGTCACCCCA GACCTCAATC CGGTCACCGG GCGGCCGATT
     3241 GATCTTAGCT TCGCCATCCT GCGCAGCGTC TCGCCCGTCC ATCTGGAATT CATGCGCAAC
     3301 ATAGGCATGC ACGGCACGAT GTCGATCTCG ATTTTGCGCG GCGAGCGACT GTGGGGATTG
     3361 ATCGTTTGCC ATCACCGAAC GCCGTACTAC GTCGATCTCG ATGGCCGCCA AGCCTGCGAG
     3421 CTAGTCGCCC AGGTTCTGGC CTGGCAGATC GGCGTGATGG AAGAGGGAGG CGGTGGAAAG
     3481 CCTATCCCTA ACCCTCTCCT CGGTCTCGAT TCTACGTGTA CAGGCAGTGG AGAGGGCAGA
     3541 GGAAGTCTGC TAACATGCGG TGACGTCGAG GAGAATCCTG GCCCAACCAT GGATAGATCC
     3601 GGAAAGCCTG AACTCACCGC GACGTCTGTC GAGAAGTTTC TGATCGAAAA GTTCGACAGC
     3661 GTCTCCGACC TGATGCAGCT CTCGGAGGGC GAAGAATCTC GTGCTTTCAG CTTCGATGTA
     3721 GGAGGGCGTG GATATGTCCT GCGGGTAAAT AGCTGCGCCG ATGGTTTCTA CAAAGATCGT
     3781 TATGTTTATC GGCACTTTGC ATCGGCCGCG CTCCCGATTC CGGAAGTGCT TGACATTGGG
     3841 GAATTCAGCG AGAGCCTGAC CTATTGCATC TCCCGCCGTG CACAGGGTGT CACGTTGCAA
     3901 GACCTGCCTG AAACCGAACT GCCCGCTGTT CTGCAGCCGG TCGCGGAGGC CATGGATGCG
     3961 ATCGCTGCGG CCGATCTTAG CCAGACGAGC GGGTTCGGCC CATTCGGACC GCAAGGAATC
     4021 GGTCAATACA CTACATGGCG TGATTTCATA TGCGCGATTG CTGATCCCCA TGTGTATCAC
     4081 TGGCAAACTG TGATGGACGA CACCGTCAGT GCGTCCGTCG CGCAGGCTCT CGATGAGCTG
     4141 ATGCTTTGGG CCGAGGACTG CCCCGAAGTC CGGCACCTCG TGCACGCGGA TTTCGGCTCC
     4201 AACAATGTCC TGACGGACAA TGGCCGCATA ACAGCGGTCA TTGACTGGAG CGAGGCGATG
     4261 TTCGGGGATT CCCAATACGA GGTCGCCAAC ATCTTCTTCT GGAGGCCGTG GTTGGCTTGT
     4321 ATGGAGCAGC AGACGCGCTA CTTCGAGCGG AGGCATCCGG AGCTTGCAGG ATCGCCGCGG
     4381 CTCCGGGCGT ATATGCTCCG CATTGGTCTT GACCAACTCT ATCAGAGCTT GGTTGACGGC
     4441 AATTTCGATG ATGCAGCTTG GGCGCAGGGT CGATGCGACG CAATCGTCCG ATCCGGAGCC
     4501 GGGACTGTCG GGCGTACACA AATCGCCCGC AGAAGCGCGG CCGTCTGGAC CGATGGCTGT
     4561 GTAGAAGTAC TCGCCGATAG TGGAAACCGA CGCCCCAGCA CTCGTCCGAG GGCAAAGGAA
     4621 TAGTGAGCGG GACTCTGGGG TTCGAAATGA CCGACCAAGC GACGCCCAAC CTGCCATCAC
     4681 GAGATTTCGA TTCCACCGCC GCCTTCTATG AAAGGTTGGG CTTCGGAATC GTTTTCCGGG
     4741 ACGCCGGCTG GATGATCCTC CAGCGCGGGG ATCTCATGCT GGAGTTCTTC GCCCACCCCA
     4801 ACTTGTTTAT TGCAGCTTAT AATGGTTACA AATAAAGCAA TAGCATCACA AATTTCACAA
     4861 ATAAAGCATT TTTTTCACTG CATTCTAGTT GTGGTTTGTC CAAACTCATC AATGTATCTT
     4921 ATCATGTCTG TATACCGTCG ACCTCTAGCT AGAGCTTGGC GTAATCATGG TCATAGCTGT
     4981 TTCCTGTGTG AAATTGTTAT CCGCTCACAA TTCCACACAA CATACGAGCC GGAAGCATAA
     5041 AGTGTAAAGC CTGGGGTGCC TAATGAGTGA GCTAACTCAC ATTAATTGCG TTGCGCTCAC
     5101 TGCCCGCTTT CCAGTCGGGA AACCTGTCGT GCCAGCTGCA TTAATGAATC GGCCAACGCG
     5161 CGGGGAGAGG CGGTTTGCGT ATTGGGCGCT CTTCCGCTTC CTCGCTCACT GACTCGCTGC
     5221 GCTCGGTCGT TCGGCTGCGG CGAGCGGTAT CAGCTCACTC AAAGGCGGTA ATACGGTTAT
     5281 CCACAGAATC AGGGGATAAC GCAGGAAAGA ACATGTGAGC AAAAGGCCAG CAAAAGGCCA
     5341 GGAACCGTAA AAAGGCCGCG TTGCTGGCGT TTTTCCATAG GCTCCGCCCC CCTGACGAGC
     5401 ATCACAAAAA TCGACGCTCA AGTCAGAGGT GGCGAAACCC GACAGGACTA TAAAGATACC
     5461 AGGCGTTTCC CCCTGGAAGC TCCCTCGTGC GCTCTCCTGT TCCGACCCTG CCGCTTACCG
     5521 GATACCTGTC CGCCTTTCTC CCTTCGGGAA GCGTGGCGCT TTCTCATAGC TCACGCTGTA
     5581 GGTATCTCAG TTCGGTGTAG GTCGTTCGCT CCAAGCTGGG CTGTGTGCAC GAACCCCCCG
     5641 TTCAGCCCGA CCGCTGCGCC TTATCCGGTA ACTATCGTCT TGAGTCCAAC CCGGTAAGAC
     5701 ACGACTTATC GCCACTGGCA GCAGCCACTG GTAACAGGAT TAGCAGAGCG AGGTATGTAG
     5761 GCGGTGCTAC AGAGTTCTTG AAGTGGTGGC CTAACTACGG CTACACTAGA AGAACAGTAT
     5821 TTGGTATCTG CGCTCTGCTG AAGCCAGTTA CCTTCGGAAA AAGAGTTGGT AGCTCTTGAT
     5881 CCGGCAAACA AACCACCGCT GGTAGCGGTT TTTTTGTTTG CAAGCAGCAG ATTACGCGCA
     5941 GAAAAAAAGG ATCTCAAGAA GATCCTTTGA TCTTTTCTAC GGGGTCTGAC GCTCAGTGGA
     6001 ACGAAAACTC ACGTTAAGGG ATTTTGGTCA TGAGATTATC AAAAAGGATC TTCACCTAGA
     6061 TCCTTTTAAA TTAAAAATGA AGTTTTAAAT CAATCTAAAG TATATATGAG TAAACTTGGT
     6121 CTGACAGTTA CCAATGCTTA ATCAGTGAGG CACCTATCTC AGCGATCTGT CTATTTCGTT
     6181 CATCCATAGT TGCCTGACTC CCCGTCGTGT AGATAACTAC GATACGGGAG GGCTTACCAT
     6241 CTGGCCCCAG TGCTGCAATG ATACCGCGAG ACCCACGCTC ACCGGCTCCA GATTTATCAG
     6301 CAATAAACCA GCCAGCCGGA AGGGCCGAGC GCAGAAGTGG TCCTGCAACT TTATCCGCCT
     6361 CCATCCAGTC TATTAATTGT TGCCGGGAAG CTAGAGTAAG TAGTTCGCCA GTTAATAGTT
     6421 TGCGCAACGT TGTTGCCATT GCTACAGGCA TCGTGGTGTC ACGCTCGTCG TTTGGTATGG
     6481 CTTCATTCAG CTCCGGTTCC CAACGATCAA GGCGAGTTAC ATGATCCCCC ATGTTGTGCA
     6541 AAAAAGCGGT TAGCTCCTTC GGTCCTCCGA TCGTTGTCAG AAGTAAGTTG GCCGCAGTGT
     6601 TATCACTCAT GGTTATGGCA GCACTGCATA ATTCTCTTAC TGTCATGCCA TCCGTAAGAT
     6661 GCTTTTCTGT GACTGGTGAG TACTCAACCA AGTCATTCTG AGAATAGTGT ATGCGGCGAC
     6721 CGAGTTGCTC TTGCCCGGCG TCAATACGGG ATAATACCGC GCCACATAGC AGAACTTTAA
     6781 AAGTGCTCAT CATTGGAAAA CGTTCTTCGG GGCGAAAACT CTCAAGGATC TTACCGCTGT
     6841 TGAGATCCAG TTCGATGTAA CCCACTCGTG CACCCAACTG ATCTTCAGCA TCTTTTACTT
     6901 TCACCAGCGT TTCTGGGTGA GCAAAAACAG GAAGGCAAAA TGCCGCAAAA AAGGGAATAA
     6961 GGGCGACACG GAAATGTTGA ATACTCATAC TCTTCCTTTT TCAATATTAT TGAAGCATTT
     7021 ATCAGGGTTA TTGTCTCATG AGCGGATACA TATTTGAATG TATTTAGAAA AATAAACAAA
     7081 TAGGGGTTCC GCGCACATTT CCCCGAAAAG TGCCACCTGA CGTC
//
