# Supplementary material for: A platform for post-translational spatiotemporal control of cellular proteins
Source: Synth Biol (Oxf). 2021 Feb 2;6(1):ysab002. doi: 10.1093/synbio/ysab002 (PMC7976946; doi:10.1093/synbio/ysab002)
Supplement: ysab002_Supplementary_Data [file ysab002_supplementary_data.zip › pCMV-VHH-PEX.gb]

LOCUS       Copy_of_*pCMV.VHH-PEX_/ 6997 bp ds-DNA     circular     16-DEC-2020
DEFINITION  .
FEATURES             Location/Qualifiers
     misc_binding    complement(4865..4887)
                     /label="LacO"
                     /ApEinfo_revcolor=#84b0dc
                     /ApEinfo_fwdcolor=#84b0dc
     FP              2391..3389
                     /label="iRFP-V5"
                     /ApEinfo_revcolor=#d6b295
                     /ApEinfo_fwdcolor=#d6b295
     primer_bind     863..882
                     /label="T7"
                     /ApEinfo_revcolor=#85dae9
                     /ApEinfo_fwdcolor=#85dae9
     Promoter        2141..2390
                     /label="EF1a"
                     /ApEinfo_revcolor=#b7e6d7
                     /ApEinfo_fwdcolor=#b7e6d7
     promoter        615..818
                     /label="CMV promoter"
                     /ApEinfo_revcolor=#9eafd2
                     /ApEinfo_fwdcolor=#9eafd2
     misc_feature    3390..3461
                     /label="2A"
                     /ApEinfo_revcolor=#f8d3a9
                     /ApEinfo_fwdcolor=#f8d3a9
     misc_feature    1359..1382
                     /label="PTS1 (PEX tag)"
                     /ApEinfo_revcolor=#b7e6d7
                     /ApEinfo_fwdcolor=#b7e6d7
     misc_feature    990..1337
                     /label="vhhGFP"
                     /ApEinfo_revcolor=#75c6a9
                     /ApEinfo_fwdcolor=#75c6a9
     misc_feature    951..983
                     /label="HA tag"
                     /ApEinfo_revcolor=#a187be
                     /ApEinfo_fwdcolor=#a187be
     misc_feature    1348..1358
                     /label="GGG Linker"
                     /ApEinfo_revcolor=#b1ff67
                     /ApEinfo_fwdcolor=#b1ff67
     rep_origin      1723..2029
                     /label="F1 ori"
                     /ApEinfo_revcolor=#9eafd2
                     /ApEinfo_fwdcolor=#9eafd2
     promoter        311..614
                     /label="CMV enhancer"
                     /ApEinfo_revcolor=#c7b0e3
                     /ApEinfo_fwdcolor=#c7b0e3
     misc_feature    3462..4493
                     /label="Hygromycin"
                     /ApEinfo_revcolor=#75c6a9
                     /ApEinfo_fwdcolor=#75c6a9
     promoter        complement(4891..4921)
                     /label="lac promoter"
                     /ApEinfo_revcolor=#c7b0e3
                     /ApEinfo_fwdcolor=#c7b0e3
     CDS             complement(6004..6663)
                     /label="AmpR"
                     /ApEinfo_revcolor=#ffef86
                     /ApEinfo_fwdcolor=#ffef86
     misc_feature    1383..1393
                     /label="Stop Codon + NotI Site"
                     /ApEinfo_revcolor=#c7b0e3
                     /ApEinfo_fwdcolor=#c7b0e3
     primer_bind     complement(4839..4859)
                     /label="M13-rev"
                     /ApEinfo_revcolor=#85dae9
                     /ApEinfo_fwdcolor=#85dae9
ORIGIN
        1 GACGGATCGG GAGATCTCCC GATCCCCTAT GGTGCACTCT CAGTACAATC TGCTCTGATG
       61 CCGCATAGTT AAGCCAGTAT CTGCTCCCTG CTTGTGTGTT GGAGGTCGCT GAGTAGTGCG
      121 CGAGCAAAAT TTAAGCTACA ACAAGGCAAG GCTTGACCGA CAATTGCATG AAGAATCTGC
      181 TTAGGGTTAG GCGTTTTGCG CTGCTTCGCG ATGTACGGGC CAGATATACG CGTTGACATT
      241 GATTATTGAC TAGTTATTAA TAGTAATCAA TTACGGGGTC ATTAGTTCAT AGCCCATATA
      301 TGGAGTTCCG CGTTACATAA CTTACGGTAA ATGGCCCGCC TGGCTGACCG CCCAACGACC
      361 CCCGCCCATT GACGTCAATA ATGACGTATG TTCCCATAGT AACGCCAATA GGGACTTTCC
      421 ATTGACGTCA ATGGGTGGAG TATTTACGGT AAACTGCCCA CTTGGCAGTA CATCAAGTGT
      481 ATCATATGCC AAGTACGCCC CCTATTGACG TCAATGACGG TAAATGGCCC GCCTGGCATT
      541 ATGCCCAGTA CATGACCTTA TGGGACTTTC CTACTTGGCA GTACATCTAC GTATTAGTCA
      601 TCGCTATTAC CATGGTGATG CGGTTTTGGC AGTACATCAA TGGGCGTGGA TAGCGGTTTG
      661 ACTCACGGGG ATTTCCAAGT CTCCACCCCA TTGACGTCAA TGGGAGTTTG TTTTGGCACC
      721 AAAATCAACG GGACTTTCCA AAATGTCGTA ACAACTCCGC CCCATTGACG CAAATGGGCG
      781 GTAGGCGTGT ACGGTGGGAG GTCTATATAA GCAGAGCTCT CTGGCTAACT AGAGAACCCA
      841 CTGCTTACTG GCTTATCGAA ATTAATACGA CTCACTATAG GGAGACCCAA GCTGGCTAGC
      901 GTTTAAACTT AAGCTTGGTA CCGAGCTCGG ATCCACCGGT CGCCACCATG TACCCTTACG
      961 ATGTGCCTGA CTACGCGACT AGTGGCGGAG ATCAAGTCCA ACTGGTGGAG TCTGGTGGCG
     1021 CTTTGGTGCA GCCAGGTGGC TCTCTGCGTT TGTCCTGTGC CGCTTCTGGC TTCCCAGTGA
     1081 ACCGCTATTC CATGCGCTGG TATCGCCAGG CTCCAGGCAA AGAGCGTGAG TGGGTAGCCG
     1141 GTATGTCCAG CGCGGGTGAT CGTAGCTCCT ATGAAGACTC CGTGAAGGGC CGTTTCACCA
     1201 TCAGCCGTGA CGATGCCCGT AACACGGTGT ATCTGCAAAT GAACAGCTTG AAACCTGAAG
     1261 ATACGGCCGT GTATTACTGT AATGTGAACG TGGGCTTCGA GTATTGGGGC CAAGGCACCC
     1321 AGGTCACCGT CTCCAGCGGA GCTAAGCTAG GAGGAGGCgc tagcggatac aagagtaagc
     1381 tgTAAGCGGC CGCTCGAGTC TAGAGGGCCC GTTTAAACCC GCTGATCAGC CTCGACTGTG
     1441 CCTTCTAGTT GCCAGCCATC TGTTGTTTGC CCCTCCCCCG TGCCTTCCTT GACCCTGGAA
     1501 GGTGCCACTC CCACTGTCCT TTCCTAATAA AATGAGGAAA TTGCATCGCA TTGTCTGAGT
     1561 AGGTGTCATT CTATTCTGGG GGGTGGGGTG GGGCAGGACA GCAAGGGGGA GGATTGGGAA
     1621 GACAATAGCA GGCATGCTGG GGATGCGGTG GGCTCTATGG CTTCTGAGGC GGAAAGAACC
     1681 AGCTGGGGCT CTAGGGGGTA TCCCCACGCG CCCTGTAGCG GCGCATTAAG CGCGGCGGGT
     1741 GTGGTGGTTA CGCGCAGCGT GACCGCTACA CTTGCCAGCG CCCTAGCGCC CGCTCCTTTC
     1801 GCTTTCTTCC CTTCCTTTCT CGCCACGTTC GCCGGCTTTC CCCGTCAAGC TCTAAATCGG
     1861 GGGCTCCCTT TAGGGTTCCG ATTTAGTGCT TTACGGCACC TCGACCCCAA AAAACTTGAT
     1921 TAGGGTGATG GTTCACGTAG TGGGCCATCG CCCTGATAGA CGGTTTTTCG CCCTTTGACG
     1981 TTGGAGTCCA CGTTCTTTAA TAGTGGACTC TTGTTCCAAA CTGGAACAAC ACTCAACCCT
     2041 ATCTCGGTCT ATTCTTTTGA TTTATAAGGG ATTTTGCCGA TTTCGGCCTA TTGGTTAAAA
     2101 AATGAGCTGA TTTAACAAAA ATTTAACGCG AATTAATTCT TGGGAATTGG CTCCGGTGCC
     2161 CGTCAGTGGG CAGAGCGCAC ATCGCCCACA GTCCCCGAGA AGTTGGGGGG AGGGGTCGGC
     2221 AATTGAACCG GTGCCTAGAG AAGGTGGCGC GGGGTAAACT GGGAAAGTGA TGTCGTGTAC
     2281 TGGCTCCGCC TTTTTCCCGA GGGTGGGGGA GAACCGTATA TAAGTGCAGT AGTCGCCGTG
     2341 AACGTTCTTT TTCGCAACGG GTTTGCCGCC AGAACACAGG TAAGAAGCTT ATGGCGGAAG
     2401 GATCCGTCGC CAGGCAGCCT GACCTCTTGA CCTGCGACGA TGAGCCGATC CATATCCCCG
     2461 GTGCCATCCA ACCGCATGGA CTGCTGCTCG CCCTCGCCGC CGACATGACG ATCGTTGCCG
     2521 GCAGCGACAA CCTTCCCGAA CTCACCGGAC TGGCGATCGG CGCCCTGATC GGCCGCTCTG
     2581 CGGCCGATGT CTTCGACTCG GAGACGCACA ACCGTCTGAC GATCGCCTTG GCCGAGCCCG
     2641 GGGCGGCCGT CGGAGCACCG ATCACTGTCG GCTTCACGAT GCGAAAGGAC GCAGGCTTCA
     2701 TCGGCTCCTG GCATCGCCAT GATCAGCTCA TCTTCCTCGA GCTCGAGCCT CCCCAGCGGG
     2761 ACGTCGCCGA GCCGCAGGCG TTCTTCCGCC GCACCAACAG CGCCATCCGC CGCCTGCAGG
     2821 CCGCCGAAAC CTTGGAAAGC GCCTGCGCCG CCGCGGCGCA AGAGGTGCGG AAGATTACCG
     2881 GCTTCGATCG GGTGATGATC TATCGCTTCG CCTCCGACTT CAGCGGCGAA GTGATCGCAG
     2941 AGGATCGGTG CGCCGAGGTC GAGTCAAAAC TAGGCCTGCA CTATCCTGCC TCAACCGTGC
     3001 CGGCGCAGGC CCGTCGGCTC TATACCATCA ACCCGGTACG GATCATTCCC GATATCAATT
     3061 ATCGGCCGGT GCCGGTCACC CCAGACCTCA ATCCGGTCAC CGGGCGGCCG ATTGATCTTA
     3121 GCTTCGCCAT CCTGCGCAGC GTCTCGCCCG TCCATCTGGA ATTCATGCGC AACATAGGCA
     3181 TGCACGGCAC GATGTCGATC TCGATTTTGC GCGGCGAGCG ACTGTGGGGA TTGATCGTTT
     3241 GCCATCACCG AACGCCGTAC TACGTCGATC TCGATGGCCG CCAAGCCTGC GAGCTAGTCG
     3301 CCCAGGTTCT GGCCTGGCAG ATCGGCGTGA TGGAAGAGGG AGGCGGTGGA AAGCCTATCC
     3361 CTAACCCTCT CCTCGGTCTC GATTCTACGT GTACAGGCAG TGGAGAGGGC AGAGGAAGTC
     3421 TGCTAACATG CGGTGACGTC GAGGAGAATC CTGGCCCAAC CATGGATAGA TCCGGAAAGC
     3481 CTGAACTCAC CGCGACGTCT GTCGAGAAGT TTCTGATCGA AAAGTTCGAC AGCGTCTCCG
     3541 ACCTGATGCA GCTCTCGGAG GGCGAAGAAT CTCGTGCTTT CAGCTTCGAT GTAGGAGGGC
     3601 GTGGATATGT CCTGCGGGTA AATAGCTGCG CCGATGGTTT CTACAAAGAT CGTTATGTTT
     3661 ATCGGCACTT TGCATCGGCC GCGCTCCCGA TTCCGGAAGT GCTTGACATT GGGGAATTCA
     3721 GCGAGAGCCT GACCTATTGC ATCTCCCGCC GTGCACAGGG TGTCACGTTG CAAGACCTGC
     3781 CTGAAACCGA ACTGCCCGCT GTTCTGCAGC CGGTCGCGGA GGCCATGGAT GCGATCGCTG
     3841 CGGCCGATCT TAGCCAGACG AGCGGGTTCG GCCCATTCGG ACCGCAAGGA ATCGGTCAAT
     3901 ACACTACATG GCGTGATTTC ATATGCGCGA TTGCTGATCC CCATGTGTAT CACTGGCAAA
     3961 CTGTGATGGA CGACACCGTC AGTGCGTCCG TCGCGCAGGC TCTCGATGAG CTGATGCTTT
     4021 GGGCCGAGGA CTGCCCCGAA GTCCGGCACC TCGTGCACGC GGATTTCGGC TCCAACAATG
     4081 TCCTGACGGA CAATGGCCGC ATAACAGCGG TCATTGACTG GAGCGAGGCG ATGTTCGGGG
     4141 ATTCCCAATA CGAGGTCGCC AACATCTTCT TCTGGAGGCC GTGGTTGGCT TGTATGGAGC
     4201 AGCAGACGCG CTACTTCGAG CGGAGGCATC CGGAGCTTGC AGGATCGCCG CGGCTCCGGG
     4261 CGTATATGCT CCGCATTGGT CTTGACCAAC TCTATCAGAG CTTGGTTGAC GGCAATTTCG
     4321 ATGATGCAGC TTGGGCGCAG GGTCGATGCG ACGCAATCGT CCGATCCGGA GCCGGGACTG
     4381 TCGGGCGTAC ACAAATCGCC CGCAGAAGCG CGGCCGTCTG GACCGATGGC TGTGTAGAAG
     4441 TACTCGCCGA TAGTGGAAAC CGACGCCCCA GCACTCGTCC GAGGGCAAAG GAATAGTGAG
     4501 CGGGACTCTG GGGTTCGAAA TGACCGACCA AGCGACGCCC AACCTGCCAT CACGAGATTT
     4561 CGATTCCACC GCCGCCTTCT ATGAAAGGTT GGGCTTCGGA ATCGTTTTCC GGGACGCCGG
     4621 CTGGATGATC CTCCAGCGCG GGGATCTCAT GCTGGAGTTC TTCGCCCACC CCAACTTGTT
     4681 TATTGCAGCT TATAATGGTT ACAAATAAAG CAATAGCATC ACAAATTTCA CAAATAAAGC
     4741 ATTTTTTTCA CTGCATTCTA GTTGTGGTTT GTCCAAACTC ATCAATGTAT CTTATCATGT
     4801 CTGTATACCG TCGACCTCTA GCTAGAGCTT GGCGTAATCA TGGTCATAGC TGTTTCCTGT
     4861 GTGAAATTGT TATCCGCTCA CAATTCCACA CAACATACGA GCCGGAAGCA TAAAGTGTAA
     4921 AGCCTGGGGT GCCTAATGAG TGAGCTAACT CACATTAATT GCGTTGCGCT CACTGCCCGC
     4981 TTTCCAGTCG GGAAACCTGT CGTGCCAGCT GCATTAATGA ATCGGCCAAC GCGCGGGGAG
     5041 AGGCGGTTTG CGTATTGGGC GCTCTTCCGC TTCCTCGCTC ACTGACTCGC TGCGCTCGGT
     5101 CGTTCGGCTG CGGCGAGCGG TATCAGCTCA CTCAAAGGCG GTAATACGGT TATCCACAGA
     5161 ATCAGGGGAT AACGCAGGAA AGAACATGTG AGCAAAAGGC CAGCAAAAGG CCAGGAACCG
     5221 TAAAAAGGCC GCGTTGCTGG CGTTTTTCCA TAGGCTCCGC CCCCCTGACG AGCATCACAA
     5281 AAATCGACGC TCAAGTCAGA GGTGGCGAAA CCCGACAGGA CTATAAAGAT ACCAGGCGTT
     5341 TCCCCCTGGA AGCTCCCTCG TGCGCTCTCC TGTTCCGACC CTGCCGCTTA CCGGATACCT
     5401 GTCCGCCTTT CTCCCTTCGG GAAGCGTGGC GCTTTCTCAT AGCTCACGCT GTAGGTATCT
     5461 CAGTTCGGTG TAGGTCGTTC GCTCCAAGCT GGGCTGTGTG CACGAACCCC CCGTTCAGCC
     5521 CGACCGCTGC GCCTTATCCG GTAACTATCG TCTTGAGTCC AACCCGGTAA GACACGACTT
     5581 ATCGCCACTG GCAGCAGCCA CTGGTAACAG GATTAGCAGA GCGAGGTATG TAGGCGGTGC
     5641 TACAGAGTTC TTGAAGTGGT GGCCTAACTA CGGCTACACT AGAAGAACAG TATTTGGTAT
     5701 CTGCGCTCTG CTGAAGCCAG TTACCTTCGG AAAAAGAGTT GGTAGCTCTT GATCCGGCAA
     5761 ACAAACCACC GCTGGTAGCG GTTTTTTTGT TTGCAAGCAG CAGATTACGC GCAGAAAAAA
     5821 AGGATCTCAA GAAGATCCTT TGATCTTTTC TACGGGGTCT GACGCTCAGT GGAACGAAAA
     5881 CTCACGTTAA GGGATTTTGG TCATGAGATT ATCAAAAAGG ATCTTCACCT AGATCCTTTT
     5941 AAATTAAAAA TGAAGTTTTA AATCAATCTA AAGTATATAT GAGTAAACTT GGTCTGACAG
     6001 TTACCAATGC TTAATCAGTG AGGCACCTAT CTCAGCGATC TGTCTATTTC GTTCATCCAT
     6061 AGTTGCCTGA CTCCCCGTCG TGTAGATAAC TACGATACGG GAGGGCTTAC CATCTGGCCC
     6121 CAGTGCTGCA ATGATACCGC GAGACCCACG CTCACCGGCT CCAGATTTAT CAGCAATAAA
     6181 CCAGCCAGCC GGAAGGGCCG AGCGCAGAAG TGGTCCTGCA ACTTTATCCG CCTCCATCCA
     6241 GTCTATTAAT TGTTGCCGGG AAGCTAGAGT AAGTAGTTCG CCAGTTAATA GTTTGCGCAA
     6301 CGTTGTTGCC ATTGCTACAG GCATCGTGGT GTCACGCTCG TCGTTTGGTA TGGCTTCATT
     6361 CAGCTCCGGT TCCCAACGAT CAAGGCGAGT TACATGATCC CCCATGTTGT GCAAAAAAGC
     6421 GGTTAGCTCC TTCGGTCCTC CGATCGTTGT CAGAAGTAAG TTGGCCGCAG TGTTATCACT
     6481 CATGGTTATG GCAGCACTGC ATAATTCTCT TACTGTCATG CCATCCGTAA GATGCTTTTC
     6541 TGTGACTGGT GAGTACTCAA CCAAGTCATT CTGAGAATAG TGTATGCGGC GACCGAGTTG
     6601 CTCTTGCCCG GCGTCAATAC GGGATAATAC CGCGCCACAT AGCAGAACTT TAAAAGTGCT
     6661 CATCATTGGA AAACGTTCTT CGGGGCGAAA ACTCTCAAGG ATCTTACCGC TGTTGAGATC
     6721 CAGTTCGATG TAACCCACTC GTGCACCCAA CTGATCTTCA GCATCTTTTA CTTTCACCAG
     6781 CGTTTCTGGG TGAGCAAAAA CAGGAAGGCA AAATGCCGCA AAAAAGGGAA TAAGGGCGAC
     6841 ACGGAAATGT TGAATACTCA TACTCTTCCT TTTTCAATAT TATTGAAGCA TTTATCAGGG
     6901 TTATTGTCTC ATGAGCGGAT ACATATTTGA ATGTATTTAG AAAAATAAAC AAATAGGGGT
     6961 TCCGCGCACA TTTCCCCGAA AAGTGCCACC TGACGTC
//
