# Supplementary material for: A platform for post-translational spatiotemporal control of cellular proteins
Source: Synth Biol (Oxf). 2021 Feb 2;6(1):ysab002. doi: 10.1093/synbio/ysab002 (PMC7976946; doi:10.1093/synbio/ysab002)
Supplement: ysab002_Supplementary_Data [file ysab002_supplementary_data.zip › pTRE-GFP.gb]

LOCUS       Copy_of_pLenti_7TO-GFP_ 8116 bp ds-DNA     circular     16-DEC-2020
DEFINITION  .
FEATURES             Location/Qualifiers
     misc_feature     2329..2347
                      /label="TO"
                      /ApEinfo_revcolor=#0080ff
                      /ApEinfo_fwdcolor=#0080ff
     misc_feature     2401..2401
                      /label="Mutation in Addgene sequence "
                      /ApEinfo_revcolor=#d59687
                      /ApEinfo_fwdcolor=#d59687
     misc_feature     2492..2498
                      /label="TATA-box"
                      /ApEinfo_revcolor=#f6989d
                      /ApEinfo_fwdcolor=#f6989d
     misc_feature     2195..2506
                      /label="Minimal CMV"
                      /ApEinfo_revcolor=#85dae9
                      /ApEinfo_fwdcolor=#85dae9
     misc_feature     506..686
                      /label="5'LTR"
                      /ApEinfo_revcolor=#f58a5e
                      /ApEinfo_fwdcolor=#f58a5e
     misc_feature     2468..2489
                      /label="same seq. pLenti CMV GFP Blast"
                      /ApEinfo_revcolor=#ffef86
                      /ApEinfo_fwdcolor=#ffef86
     misc_feature     2507..2519
                      /label="crs-cis-repression sequence   (-13/+1)"
                      /ApEinfo_revcolor=#a187be
                      /ApEinfo_fwdcolor=#a187be
     misc_feature     7321..7940
                      /label="pBR322_origin"
                      /ApEinfo_revcolor=#c6c9d1
                      /ApEinfo_fwdcolor=#c6c9d1
     Gene             2613..3332
                      /label="eGFP"
                      /ApEinfo_revcolor=#b1ff67
                      /ApEinfo_fwdcolor=#b1ff67
     misc_feature     2189..2194
                      /label="ClaI"
                      /ApEinfo_revcolor=#c6c9d1
                      /ApEinfo_fwdcolor=#c6c9d1
     misc_feature     1348..1581
                      /label="RRE"
                      /ApEinfo_revcolor=#c6c9d1
                      /ApEinfo_fwdcolor=#c6c9d1
     Selection Marker 4436..4834
                      /label="BlastR"
                      /ApEinfo_revcolor=#ffef86
                      /ApEinfo_fwdcolor=#ffef86
     misc_feature     2437..2455
                      /label="TO"
                      /ApEinfo_revcolor=#0080ff
                      /ApEinfo_fwdcolor=#0080ff
     misc_feature     2258..2276
                      /label="TO"
                      /ApEinfo_revcolor=#0080ff
                      /ApEinfo_fwdcolor=#0080ff
     primer_bind      complement(5562..5579)
                      /label="M13-fwd"
                      /ApEinfo_revcolor=#85dae9
                      /ApEinfo_fwdcolor=#85dae9
     misc_feature     3993..4209
                      /label="SV40 enhancer"
                      /ApEinfo_revcolor=#9eafd2
                      /ApEinfo_fwdcolor=#9eafd2
     misc_feature     4005..4274
                      /label="SV40 Promoter"
                      /ApEinfo_revcolor=#9eafd2
                      /ApEinfo_fwdcolor=#9eafd2
     misc_feature     2607..2616
                      /label="Kozak sequence (gccRccAUGG)"
                      /ApEinfo_revcolor=#6ecff6
                      /ApEinfo_fwdcolor=#6ecff6
     misc_feature     2521..2521
                      /label="+1 - TSS"
                      /ApEinfo_revcolor=#b1ff67
                      /ApEinfo_fwdcolor=#b1ff67
     misc_feature     2490..2490
                      /label="T in CMV "
                      /ApEinfo_revcolor=#f58a5e
                      /ApEinfo_fwdcolor=#f58a5e
     misc_feature     4904..4919
                      /label="cPPT"
                      /ApEinfo_revcolor=#c6c9d1
                      /ApEinfo_fwdcolor=#c6c9d1
     misc_feature     2365..2383
                      /label="TO"
                      /ApEinfo_revcolor=#0080ff
                      /ApEinfo_fwdcolor=#0080ff
     primer_bind      195..215
                      /label="M13-rev"
                      /ApEinfo_revcolor=#85dae9
                      /ApEinfo_fwdcolor=#85dae9
     rep_origin       5737..6043
                      /label="F1 ori"
                      /ApEinfo_revcolor=#c6c9d1
                      /ApEinfo_fwdcolor=#c6c9d1
     misc_feature     3350..3925
                      /label="WPRE"
                      /ApEinfo_revcolor=#f58a5e
                      /ApEinfo_fwdcolor=#f58a5e
     misc_feature     2491..2536
                      /label="same sequence pLenti CMV GFP Blast"
                      /ApEinfo_revcolor=#fff79a
                      /ApEinfo_fwdcolor=#fff79a
     misc_feature     2588..2593
                      /label="XbaI"
                      /ApEinfo_revcolor=#c6c9d1
                      /ApEinfo_fwdcolor=#c6c9d1
     misc_feature     2112..2112
                      /label="missed base"
                      /ApEinfo_revcolor=#b4abac
                      /ApEinfo_fwdcolor=#b4abac
     misc_feature     4974..5154
                      /label="3'LTR"
                      /ApEinfo_revcolor=#f58a5e
                      /ApEinfo_fwdcolor=#f58a5e
     misc_feature     2195..2587
                      /label="Same sequence of pTRE_tTA"
                      /ApEinfo_revcolor=#faac61
                      /ApEinfo_fwdcolor=#faac61
     CDS              6306..7166
                      /label="AmpR"
                      /ApEinfo_revcolor=#ffef86
                      /ApEinfo_fwdcolor=#ffef86
     misc_feature     2293..2311
                      /label="TO"
                      /ApEinfo_revcolor=#0080ff
                      /ApEinfo_fwdcolor=#0080ff
     misc_feature     2401..2419
                      /label="TO"
                      /ApEinfo_revcolor=#0080ff
                      /ApEinfo_fwdcolor=#0080ff
     misc_feature     2222..2240
                      /label="TO"
                      /ApEinfo_revcolor=#0080ff
                      /ApEinfo_fwdcolor=#0080ff
     misc_feature     2173..2173
                      /label="missed base"
                      /ApEinfo_revcolor=#b4abac
                      /ApEinfo_fwdcolor=#b4abac
ORIGIN
        1 acgcaaaccg cctctccccg cgcgttggcc gattcattaa tgcagctggc acgacaggtt
       61 tcccgactgg aaagcgggca gtgagcgcaa cgcaattaat gtgagttagc tcactcatta
      121 ggcaccccag gctttacact ttatgcttcc ggctcgtatg ttgtgtggaa ttgtgagcgg
      181 ataacaattt cacacaggaa acagctatga ccatgattac gccaagcgcg caattaaccc
      241 tcactaaagg gaacaaaagc tggagctgca agcttaatgt agtcttatgc aatactcttg
      301 tagtcttgca acatggtaac gatgagttag caacatgcct tacaaggaga gaaaaagcac
      361 cgtgcatgcc gattggtgga agtaaggtgg tacgatcgtg ccttattagg aaggcaacag
      421 acgggtctga catggattgg acgaaccact gaattgccgc attgcagaga tattgtattt
      481 aagtgcctag ctcgatacaa taaacgggtc tctctggtta gaccagatct gagcctggga
      541 gctctctggc tAActaggga acccactgct taagcctcaa taaagcttgc cttgagtgct
      601 tcaagtagtg tgtgcccgtc tgttgtgtga ctctggtaac tagagatccc tcagaccctt
      661 ttagtcagtg tggaaaatct ctagcagtgg cgcccgaaca gggacctgaa agcgaaaggg
      721 aaaccagagc tctctcgacg caggactcgg cttgctgaag cgcgcacggc aagaggcgag
      781 gggcggcgac tggtgagtac gccaaaaatt ttgactagcg gaggctagaa ggagagagat
      841 gggtgcgaga gcgtcagtat taagcggggg agaattagat cgcgatggga aaaaattcgg
      901 ttaaggccag ggggaaagaa aaaatataaa ttaaaacata tagtatgggc aagcagggag
      961 ctagaacgat tcgcagttaa tcctggcctg ttagaaacat cagaaggctg tagacaaata
     1021 ctgggacagc tacaaccatc ccttcagaca ggatcagaag aacttagatc attatataat
     1081 acagtagcaa ccctctattg tgtgcatcaa aggatagaga taaaagacac caaggaagct
     1141 ttagacaaga tagaggaaga gcaaaacaaa agtaagacca ccgcacagca agcggccgct
     1201 gatcttcaga cctggaggag gagatatgag ggacaattgg agaagtgaat tatataaata
     1261 taaagtagta aaaattgaac cattaggagt agcacccacc aaggcaaaga gaagagtggt
     1321 gcagagagaa aaaagagcag tgggaatagg agctttgttc cttgggttct tgggagcagc
     1381 aggaagcact atgggcgcag cctcaatgac gctgacggta caggccagac aattattgtc
     1441 tggtatagtg cagcagcaga acaatttgct gagggctatt gaggcgcaac agcatctgtt
     1501 gcaactcaca gtctggggca tcaagcagct ccaggcaaga atcctggctg tggaaagata
     1561 cctaaaggat caacagctcc tggggatttg gggttgctct ggaaaactca tttgcaccac
     1621 tgctgtgcct tggaatgcta gttggagtaa taaatctctg gaacagattt ggaatcacac
     1681 gacctggatg gagtgggaca gagaaattaa caattacaca agcttaatac actccttaat
     1741 tgaagaatcg caaaaccagc aagaaaagaa tgaacaagaa ttattggaat tagataaatg
     1801 ggcaagtttg tggaattggt ttaacataac aaattggctg tggtatataa aattattcat
     1861 aatgatagta ggaggcttgg taggtttaag aatagttttt gctgtacttt ctatagtgaa
     1921 tagagttagg cagggatatt caccattatc gtttcagacc cacctcccaa ccccgagggg
     1981 acccgacagg cccgaaggaa tagaagaaga aggtggagag agagacagag acagatccat
     2041 tcgattagtg aacggatctc gacggttaac ttttaaaaga aaagggggga ttggggggta
     2101 cagtgcaggg gaaagaatag tagacataat agcaacagac atacaaacta aagaattaca
     2161 aaaacaaatt acaaaaattc aaaattttat cgatAGGCCC TTTCGTCTTC ACTCGAGTTT
     2221 ACTCCCTATC AGTGATAGAG AACGTATGTC GAGTTTACTC CCTATCAGTG ATAGAGAACG
     2281 ATGTCGAGTT TACTCCCTAT CAGTGATAGA GAACGTATGT CGAGTTTACT CCCTATCAGT
     2341 GATAGAGAAC GTATGTCGAG TTTACTCCCT ATCAGTGATA GAGAACGTAT GTCGAGTTTA
     2401 CTCCCTATCA GTGATAGAGA ACGTATGTCG AGTTTACTCC CTATCAGTGA TAGAGAACGT
     2461 ATGTCGAGGT AGGCGTGTAC GGTGGGAGGC CTATATAAGC AGAGCTCGTT TAGTGAACCG
     2521 TCAGATCGCC TGGAGAATTC GAGCTCGGTA CCCGGGGATC CTCTAGTCAG CTGACGCGTG
     2581 CTAGCGCtct agaggatcca ccggtcgcca ccatggtgag caagggcgag gagctgttca
     2641 ccggggtggt gcccatcctg gtcgagctgg acggcgacgt aaacggccac aagttcagcg
     2701 tgtccggcga gggcgagggc gatgccacct acggcaagct gaccctgaag ttcatctgca
     2761 ccaccggcaa gctgcccgtg ccctggccca ccctcgtgac caccctgacc tacggcgtgc
     2821 agtgcttcag ccgctacccc gaccacatga agcagcacga cttcttcaag tccgccatgc
     2881 ccgaaggcta cgtccaggag cgcaccatct tcttcaagga cgacggcaac tacaagaccc
     2941 gcgccgaggt gaagttcgag ggcgacaccc tggtgaaccg catcgagctg aagggcatcg
     3001 acttcaagga ggacggcaac atcctggggc acaagctgga gtacaactac aacagccaca
     3061 acgtctatat catggccgac aagcagaaga acggcatcaa ggtgaacttc aagatccgcc
     3121 acaacatcga ggacggcagc gtgcagctcg ccgaccacta ccagcagaac acccccatcg
     3181 gcgacggccc cgtgctgctg cccgacaacc actacctgag cacccagtcc gccctgagca
     3241 aagaccccaa cgagaagcgc gatcacatgg tcctgctgga gttcgtgacc gccgccggga
     3301 tcactctcgg catggacgag ctgtacaagt aaagcggccg cgtcgacaat caacctctgg
     3361 attacaaaat ttgtgaaaga ttgactggta ttcttaacta tgttgctcct tttacgctat
     3421 gtggatacgc tgctttaatg cctttgtatc atgctattgc ttcccgtatg gctttcattt
     3481 tctcctcctt gtataaatcc tggttgctgt ctctttatga ggagttgtgg cccgttgtca
     3541 ggcaacgtgg cgtggtgtgc actgtgtttg ctgacgcaac ccccactggt tggggcattg
     3601 ccaccacctg tcagctcctt tccgggactt tcgctttccc cctccctatt gccacggcgg
     3661 aactcatcgc cgcctgcctt gcccgctgct ggacaggggc tcggctgttg ggcactgaca
     3721 attccgtggt gttgtcgggg aagctgacgt cctttccatg gctgctcgcc tgtgttgcca
     3781 cctggattct gcgcgggacg tccttctgct acgtcccttc ggccctcaat ccagcggacc
     3841 ttccttcccg cggcctgctg ccggctctgc ggcctcttcc gcgtcttcgc cttcgccctc
     3901 agacgagtcg gatctccctt tgggccgcct ccccgcctgg AATTCTGCAG ATATCCGGTT
     3961 AGTAATGAGT TTGGAATTAA TTCTGTGGAA TGTGTGTCAG TTAGGGTGTG GAAAGTCCCC
     4021 AGGCTCCCCA GGCAGGCAGA AGTATGCAAA GCATGCATCT CAATTAGTCA GCAACCAGGT
     4081 GTGGAAAGTC CCCAGGCTCC CCAGCAGGCA GAAGTATGCA AAGCATGCAT CTCAATTAGT
     4141 CAGCAACCAT AGTCCCGCCC CTAACTCCGC CCATCCCGCC CCTAACTCCG CCCAGTTCCG
     4201 CCCATTCTCC GCCCCATGGC TGACTAATTT TTTTTATTTA TGCAGAGGCC GAGGCCGCCT
     4261 CTGCCTCTGA GCTATTCCAG AAGTAGTGAG GAGGCTTTTT TGGAGGCCTA GGCTTTTGCA
     4321 AAAAGCTCCC GGGAGCTTGT ATATCCATTT TCGGATCTGA TCAGCACGTG TTGACAATTA
     4381 ATCATCGGCA TAGTATATCG GCATAGTATA ATACGACAAG GTGAGGAACT AAACCATGGC
     4441 CAAGCCTTTG TCTCAAGAAG AATCCACCCT CATTGAAAGA GCAACGGCTA CAATCAACAG
     4501 CATCCCCATC TCTGAAGACT ACAGCGTCGC CAGCGCAGCT CTCTCTAGCG ACGGCCGCAT
     4561 CTTCACTGGT GTCAATGTAT ATCATTTTAC TGGGGGACCT TGTGCAGAAC TCGTGGTGCT
     4621 GGGCACTGCT GCTGCTGCGG CAGCTGGCAA CCTGACTTGT ATCGTCGCGA TCGGAAATGA
     4681 GAACAGGGGC ATCTTGAGCC CCTGCGGACG GTGCCGACAG GTGCTTCTCG ATCTGCATCC
     4741 TGGGATCAAA GCCATAGTGA AGGACAGTGA TGGACAGCCG ACGGCAGTTG GGATTCGTGA
     4801 ATTGCTGCCC TCTGGTTATG TGTGGGAGGG CTAAGCACAA TTCGAGCTCG GTACCtttaa
     4861 gaccaatgac ttacaaggca gctgtagatc ttagccactt tttaaaagaa aaggggggac
     4921 tggaagggct agctcactcc caacgaagac aagatctgct ttttgcttgt actgggtctc
     4981 tctggttaga ccagatctga gcctgggagc tctctggctg cctagggaac ccactgctta
     5041 agcctcaata aagcttgcct tgagtgcttc aagtagtgtg tgcccgtctg ttgtgtgact
     5101 ctggtaacta gagatccctc agaccctttt agtcagtgtg gaaaatctct agcagtagta
     5161 gttcatgtca tcttattatt cagtatttat aacttgcaaa gaaatgaata tcagagagtg
     5221 agaggaactt gtttattgca gcttataatg gttacaaata aagcaatagc atcacaaatt
     5281 tcacaaataa agcatttttt tcactgcatt ctagttgtgg tttgtccaaa ctcatcaatg
     5341 tatcttatca tgtctggctc tagctatccc gcccctaact ccgcccagtt ccgcccattc
     5401 tccgccccat ggctgactaa ttttttttat ttatgcagag gccgaggccg cctcggcctc
     5461 tgagctattc cagaagtagt gaggaggctt ttttggaggc ctaggctttt gcgtcgagac
     5521 gtacccaatt cgccctatag tgagtcgtat tacgcgcgct cactggccgt cgttttacaa
     5581 cgtcgtgact gggaaaaccc tggcgttacc caacttaatc gccttgcagc acatccccct
     5641 ttcgccagct ggcgtaatag cgaagaggcc cgcaccgatc gcccttccca acagttgcgc
     5701 agcctgaatg gcgaatggga cgcgccctgt agcggcgcat taagcgcggc gggtgtggtg
     5761 gttacgcgca gcgtgaccgc tacacttgcc agcgccctag cgcccgctcc tttcgctttc
     5821 ttcccttcct ttctcgccac gttcgccggc tttccccgtc aagctctaaa tcgggggctc
     5881 cctttagggt tccgatttag tgctttacgg cacctcgacc ccaaaaaact tgattagggt
     5941 gatggttcac gtagtgggcc atcgccctga tagacggttt ttcgcccttt gacgttggag
     6001 tccacgttct ttaatagtgg actcttgttc caaactggaa caacactcaa ccctatctcg
     6061 gtctattctt ttgatttata agggattttg ccgatttcgg cctattggtt aaaaaatgag
     6121 ctgatttaac aaaaatttaa cgcgaatttt aacaaaatat taacgCttac aatttaggtg
     6181 gcacttttcg gggaaatgtg cgcggaaccc ctatttgttt atttttctaa atacattcaa
     6241 atatgtatcc gctcatgaga caataaccct gataaatgct tcaataatat tgaaaaagga
     6301 agagtatgag tattcaacat ttccgtgtcg cccttattcc cttttttgcg gcattttgcc
     6361 ttcctgtttt tgctcaccca gaaacgctgg tgaaagtaaa agatgctgaa gatcagttgg
     6421 gtgcacgagt gggttacatc gaactggatc tcaacagcgg taagatcctt gagagttttc
     6481 gccccgaaga acgttttcca atgatgagca cttttaaagt tctgctatgt ggcgcggtat
     6541 tatcccgtat tgacgccggg caagagcaac tcggtcgccg catacactat tctcagaatg
     6601 acttggttga gtactcacca gtcacagaaa agcatcttac ggatggcatg acagtaagag
     6661 aattatgcag tgctgccata accatgagtg ataacactgc ggccaactta cttctgacaa
     6721 cgatcggagg accgaaggag ctaaccgctt ttttgcacaa catgggggat catgtaactc
     6781 gccttgatcg ttgggaaccg gagctgaatg aagccatacc aaacgacgag cgtgacacca
     6841 cgatgcctgt agcaatggca acaacgttgc gcaaactatt aactggcgaa ctacttactc
     6901 tagcttcccg gcaacaatta atagactgga tggaggcgga taaagttgca ggaccacttc
     6961 tgcgctcggc ccttccggct ggctggttta ttgctgataa atctggagcc ggtgagcgtg
     7021 ggtctcgcgg tatcattgca gcactggggc cagatggtaa gccctcccgt atcgtagtta
     7081 tctacacgac ggggagtcag gcaactatgg atgaacgaaa tagacagatc gctgagatag
     7141 gtgcctcact gattaagcat tggtaactgt cagaccaagt ttactcatat atactttaga
     7201 ttgatttaaa acttcatttt taatttaaaa ggatctaggt gaagatcctt tttgataatc
     7261 tcatgaccaa aatcccttaa cgtgagtttt cgttccactg agcgtcagac cccgtagaaa
     7321 agatcaaagg atcttcttga gatccttttt ttctgcgcgt aatctgctgc ttgcaaacaa
     7381 aaaaaccacc gctaccagcg gtggtttgtt tgccggatca agagctacca actctttttc
     7441 cgaaggtaac tggcttcagc agagcgcaga taccaaatac tgtccttcta gtgtagccgt
     7501 agttaggcca ccacttcaag aactctgtag caccgcctac atacctcgct ctgctaatcc
     7561 tgttaccagt ggctgctgcc agtggcgata agtcgtgtct taccgggttg gactcaagac
     7621 gatagttacc ggataaggcg cagcggtcgg gctgaacggg gggttcgtgc acacagccca
     7681 gcttggagcg aacgacctac accgaactga gatacctaca gcgtgagcta tgagaaagcg
     7741 ccacgcttcc cgaagggaga aaggcggaca ggtatccggt aagcggcagg gtcggaacag
     7801 gagagcgcac gagggagctt ccagggggaa acgcctggta tctttatagt cctgtcgggt
     7861 ttcgccacct ctgacttgag cgtcgatttt tgtgatgctc gtcagggggg cggagcctat
     7921 ggaaaaacgc cagcaacgcg gcctttttac ggttcctggc cttttgctgg ccttttgctc
     7981 acatgttctt tcctgcgtta tcccctgatt ctgtggataa ccgtattacc gcctttgagt
     8041 gagctgatac cgctcgccgc agccgaacga ccgagcgcag cgagtcagtg agcgaggaag
     8101 cggaagagcg cccaat
//
