# Supplementary material for: A platform for post-translational spatiotemporal control of cellular proteins
Source: Synth Biol (Oxf). 2021 Feb 2;6(1):ysab002. doi: 10.1093/synbio/ysab002 (PMC7976946; doi:10.1093/synbio/ysab002)
Supplement: ysab002_Supplementary_Data [file ysab002_supplementary_data.zip › pCMV_ETR-VHH-NLS-IRES-PIPKRAB.gb]

LOCUS       Copy_of_pcDNA4_CMV/ETR. 7579 bp ds-DNA     circular     16-DEC-2020
DEFINITION  .
FEATURES             Location/Qualifiers
     misc_feature    4304..4644
                     /label="Promoter SV40"
                     /ApEinfo_revcolor=#85dae9
                     /ApEinfo_fwdcolor=#85dae9
     misc_feature    2301..2306
                     /label="Kozak sequence"
                     /ApEinfo_revcolor=#ff00ff
                     /ApEinfo_fwdcolor=#ff00ff
     misc_feature    3084..3545
                     /label="KRAB"
                     /ApEinfo_revcolor=#faac61
                     /ApEinfo_fwdcolor=#faac61
     misc_feature    1663..1666
                     /label="Stop Codon + NotI Site"
                     /ApEinfo_revcolor=#c7b0e3
                     /ApEinfo_fwdcolor=#c7b0e3
     misc_feature    1642..1662
                     /label="SV40 NLS"
                     /ApEinfo_revcolor=#b7e6d7
                     /ApEinfo_fwdcolor=#b7e6d7
     misc_feature    5255..5385
                     /label="SV40 pA"
                     /ApEinfo_revcolor=#c6c9d1
                     /ApEinfo_fwdcolor=#c6c9d1
     misc_feature    3108..3128
                     /label="NLS"
                     /ApEinfo_revcolor=#804040
                     /ApEinfo_fwdcolor=#804040
     promoter        319..823
                     /label="CMV promoter"
                     /ApEinfo_revcolor=#9eafd2
                     /ApEinfo_fwdcolor=#9eafd2
     misc_feature    912..1051
                     /label="ETR4"
                     /ApEinfo_revcolor=#9eafd2
                     /ApEinfo_fwdcolor=#9eafd2
     misc_feature    1273..1620
                     /label="vhhGFP"
                     /ApEinfo_revcolor=#75c6a9
                     /ApEinfo_fwdcolor=#75c6a9
     misc_feature    1234..1266
                     /label="HA tag"
                     /ApEinfo_revcolor=#a187be
                     /ApEinfo_fwdcolor=#a187be
     misc_feature    4751..5125
                     /label="Zeocin"
                     /ApEinfo_revcolor=#0000ff
                     /ApEinfo_fwdcolor=#0000ff
     misc_feature    1059..1198
                     /label="ETR4"
                     /ApEinfo_revcolor=#9eafd2
                     /ApEinfo_fwdcolor=#9eafd2
     misc_feature    2307..3083
                     /label="PIP"
                     /ApEinfo_revcolor=#85dae9
                     /ApEinfo_fwdcolor=#85dae9
     misc_feature    2307..3545
                     /label="PIP-KRAB"
                     /ApEinfo_revcolor=#f58a5e
                     /ApEinfo_fwdcolor=#f58a5e
     misc_feature    complement(6583..7443)
                     /label="Amp"
                     /ApEinfo_revcolor=#0000ff
                     /ApEinfo_fwdcolor=#0000ff
     misc_feature    1672..2294
                     /label="IRES"
                     /ApEinfo_revcolor=#7bcdc8
                     /ApEinfo_fwdcolor=#7bcdc8
     misc_feature    2295..2300
                     /label="new"
                     /ApEinfo_revcolor=#ffef86
                     /ApEinfo_fwdcolor=#ffef86
     misc_feature    1631..1641
                     /label="GGG Linker"
                     /ApEinfo_revcolor=#b1ff67
                     /ApEinfo_fwdcolor=#b1ff67
     misc_feature    1667..1671
                     /label="new"
                     /ApEinfo_revcolor=#ffef86
                     /ApEinfo_fwdcolor=#ffef86
     misc_feature    3596..3820
                     /label="BGH pA"
                     /ApEinfo_revcolor=#c6c9d1
                     /ApEinfo_fwdcolor=#c6c9d1
ORIGIN
        1 GACGGATCGG GAGATCTCCC GATCCCCTAT GGTGCACTCT CAGTACAATC TGCTCTGATG
       61 CCGCATAGTT AAGCCAGTAT CTGCTCCCTG CTTGTGTGTT GGAGGTCGCT GAGTAGTGCG
      121 CGAGCAAAAT TTAAGCTACA ACAAGGCAAG GCTTGACCGA CAATTGCATG AAGAATCTGC
      181 TTAGGGTTAG GCGTTTTGCG CTGCTTCGCG ATGTACGGGC CAGATATACG CGTTGACATT
      241 GATTATTGAC TAGTTATTAA TAGTAATCAA TTACGGGGTC ATTAGTTCAT AGCCCATATA
      301 TGGAGTTCCG CCTGCAGGcc gcgttacata acttacggta aatggcccgc ctggctgacc
      361 gcccaacgac ccccgcccat tgacgtcaat aatgacgtat gttcccatag taacgccaat
      421 agggactttc cattgacgtc aatgggtgga gtatttacgg taaactgccc acttggcagt
      481 acatcaagtg tatcatatgc caagtacgcc ccctattgac gtcaatgacg gtaaatggcc
      541 cgcctggcat tatgcccagt acatgacctt atgggacttt cctacttggc agtacatcta
      601 cgtattagtc atcgctatta ccatggtgat gcggttttgg cagtacatca atgggcgtgg
      661 atagcggttt gactcacggg gatttccaag tctccacccc attgacgtca atgggagttt
      721 gttttggcac caaaatcaac gggactttcc aaaatgtcgt aacaactccg ccccattgac
      781 gcaaatgggc ggtaggcgtg tacggtggga ggtctatata agcagagctc gtttagtgaa
      841 ccgtcagatc gcctggagac gccatccacg ctgttttgac ctccatagaa gacaccgact
      901 ctagaGATAT CGATTGAATA TAACCGACGT GACTGTTACA TTTAGGGATT GAATATAACC
      961 GACGTGACTG TTACATTTAG GGATTGAATA TAACCGACGT GACTGTTACA TTTAGGGATT
     1021 GAATATAACC GACGTGACTG TTACATTTAG GGTTTATCGA TTGAATATAA CCGACGTGAC
     1081 TGTTACATTT AGGGATTGAA TATAACCGAC GTGACTGTTA CATTTAGGGA TTGAATATAA
     1141 CCGACGTGAC TGTTACATTT AGGGATTGAA TATAACCGAC GTGACTGTTA CATTTAGGGT
     1201 TTAAACCGGg gaAGCTTGCT AGCCGCCACC ATGTACCCTT ACGATGTGCC TGACTACGCG
     1261 ACTAGTGGCG GAGATCAAGT CCAACTGGTG GAGTCTGGTG GCGCTTTGGT GCAGCCAGGT
     1321 GGCTCTCTGC GTTTGTCCTG TGCCGCTTCT GGCTTCCCAG TGAACCGCTA TTCCATGCGC
     1381 TGGTATCGCC AGGCTCCAGG CAAAGAGCGT GAGTGGGTAG CCGGTATGTC CAGCGCGGGT
     1441 GATCGTAGCT CCTATGAAGA CTCCGTGAAG GGCCGTTTCA CCATCAGCCG TGACGATGCC
     1501 CGTAACACGG TGTATCTGCA AATGAACAGC TTGAAACCTG AAGATACGGC CGTGTATTAC
     1561 TGTAATGTGA ACGTGGGCTT CGAGTATTGG GGCCAAGGCA CCCAGGTCAC CGTCTCCAGC
     1621 GGAGCTAAGC TAGGAGGAGG Ccctaagaag aagcgcaagg tcTAAACCGG TCCGGGAGAG
     1681 TGGGATGAAT GGATATCTAA CGGATCCGCC CCTCTCCCTC CCCCCCCCCT AACGTTACTG
     1741 GCCGAAGCCG CTTGGAATAA GGCCGGTGTG CGTTTGTCTA TATGTTATTT TCCACCATAT
     1801 TGCCGTCTTT TGGCAATGTG AGGGCCCGGA AACCTGGCCC TGTCTTCTTG ACGAGCATTC
     1861 CTAGGGGTCT TTCCCCTCTC GCCAAAGGAA TGCAAGGTCT GTTGAATGTC GTGAAGGAAG
     1921 CAGTTCCTCT GGAAGCTTCT TGAAGACAAA CAACGTCTGT AGCGACCCTT TGCAGGCAGC
     1981 GGAACCCCCC ACCTGGCGAC AGGTGCCTCT GCGGCCAAAA GCCACGTGTA TAAGATACAC
     2041 CTGCAAAGGC GGCACAACCC CAGTGCCACG TTGTGAGTTG GATAGTTGTG GAAAGAGTCA
     2101 AATGGCTCTC CTCAAGCGTA TTCAACAAGG GGCTGAAGGA TGCCCAGAAG GTACCCCATT
     2161 GTATGGGATC TGATCTGGGG CCTCGGTACA CATGCTTTAC ATGTGTTTAG TCGAGGTTAA
     2221 AAAAACGTCT AGGCCCCCCG AACCACGGGG ACGTGGTTTT CCTTTGAAAA ACACGATGAT
     2281 AATATGGCCA CAACCTTAAG GCCACCATGA GTCGAGGAGA GGTACGAATG GCTAAGGCAG
     2341 GACGAGAGGG TCCTCGTGAT AGCGTGTGGC TGTCTGGTGA AGGACGACGA GGAGGTCGTC
     2401 GTGGTGGTCA ACCGTCTGGA CTCGACCGTG ATCGAATCAC AGGAGTTACC GTTCGGCTGC
     2461 TGGACACGGA AGGTCTGACG GGTTTCTCGA TGCGACGACT TGCAGCAGAG CTGAACGTCA
     2521 CTGCTATGTC CGTGTACTGG TACGTTGACA CCAAGGACCA GTTGCTTGAA CTCGCCCTGG
     2581 ACGCAGTCTT CGGCGAGCTG CGTCACCCTG ATCCTGACGC CGGACTCGAC TGGCGTGAGG
     2641 AACTGCGAGC CCTGGCTCGG GAGAACCGTG CGCTGCTTGT GCGACACCCC TGGTCGTCAC
     2701 GGCTGGTCGG CACCTACCTC AACATCGGCC CGCACTCGCT GGCCTTCTCC CGTGCGGTGC
     2761 AGAACGTTGT TCGCCGCAGC GGTCTGCCTG CACACCGACT GACAGGAGCA ATCTCGGCCG
     2821 TCTTCCAGTT CGTCTATGGC TACGGCACCA TCGAGGGCCG CTTCCTCGCT CGGGTGGCTG
     2881 ACACCGGGCT GAGTCCGGAG GAGTACTTCC AGGACTCGAT GACCGCGGTG ACCGAGGTGC
     2941 CGGACACCGC GGGCGTCATC GAGGACGCGC AGGACATCAT GGCGGCTCGT GGTGGCGACA
     3001 CCGTGGCGGA GATGCTGGAC CGGGACTTCG AGTTCGCCCT CGACCTGCTC GTCGCGGGTA
     3061 TCGACGCTAT GGTCGAACAG GCCTCCGCGT ACAGCCGCGC GCCAGACCCA AAAAAGAAAA
     3121 GAAAGGTAGA TCCAAAGAAG AAGAGAAAGG TAGATCCAAA AAAGAAGAGG AAGGTAATGG
     3181 ATGCTAAGTC ACTAACTGCC TGGTCCCGGA CACTGGTGAC CTTCAAGGAT GTATTTGTGG
     3241 ACTTCACCAG GGAGGAGTGG AAGCTGCTGG ACACTGCTCA GCAGATCGTG TACAGAAATG
     3301 TGATGCTGGA GAACTATAAG AACCTGGTTT CCTTGGGTTA TCAGCTTACT AAGCCAGATG
     3361 TGATCCTCCG GTTGGAGAAG GGAGAAGAGC CCTGGCTGGT GGAGAGAGAA ATTCACCAAG
     3421 AAACCCATCC TGATTCAGAG ACTGCATTTG AAATCAAATC ATCAGTTTCC AGCAGGAGCA
     3481 TTTTTAAAGA TAAGCAATCC TGTGACATTA AAATGGAAGG AATGGCAAGG AATGATCTCT
     3541 GGTAAGCGGC CGCTCGAGTC TAGAGGGCCC GTTTAAACCC GCTGATCAGC CTCGACTGTG
     3601 CCTTCTAGTT GCCAGCCATC TGTTGTTTGC CCCTCCCCCG TGCCTTCCTT GACCCTGGAA
     3661 GGTGCCACTC CCACTGTCCT TTCCTAATAA AATGAGGAAA TTGCATCGCA TTGTCTGAGT
     3721 AGGTGTCATT CTATTCTGGG GGGTGGGGTG GGGCAGGACA GCAAGGGGGA GGATTGGGAA
     3781 GACAATAGCA GGCATGCTGG GGATGCGGTG GGCTCTATGG CTTCTGAGGC GGAAAGAACC
     3841 AGCTGGGGCT CTAGGGGGTA TCCCCACGCG CCCTGTAGCG GCGCATTAAG CGCGGCGGGT
     3901 GTGGTGGTTA CGCGCAGCGT GACCGCTACA CTTGCCAGCG CCCTAGCGCC CGCTCCTTTC
     3961 GCTTTCTTCC CTTCCTTTCT CGCCACGTTC GCCGGCTTTC CCCGTCAAGC TCTAAATCGG
     4021 GGGCTCCCTT TAGGGTTCCG ATTTAGTGCT TTACGGCACC TCGACCCCAA AAAACTTGAT
     4081 TAGGGTGATG GTTCACGTAG TGGGCCATCG CCCTGATAGA CGGTTTTTCG CCCTTTGACG
     4141 TTGGAGTCCA CGTTCTTTAA TAGTGGACTC TTGTTCCAAA CTGGAACAAC ACTCAACCCT
     4201 ATCTCGGTCT ATTCTTTTGA TTTATAAGGG ATTTTGCCGA TTTCGGCCTA TTGGTTAAAA
     4261 AATGAGCTGA TTTAACAAAA ATTTAACGCG AATTAATTCT GTGGAATGTG TGTCAGTTAG
     4321 GGTGTGGAAA GTCCCCAGGC TCCCCAGCAG GCAGAAGTAT GCAAAGCATG CATCTCAATT
     4381 AGTCAGCAAC CAGGTGTGGA AAGTCCCCAG GCTCCCCAGC AGGCAGAAGT ATGCAAAGCA
     4441 TGCATCTCAA TTAGTCAGCA ACCATAGTCC CGCCCCTAAC TCCGCCCATC CCGCCCCTAA
     4501 CTCCGCCCAG TTCCGCCCAT TCTCCGCCCC ATGGCTGACT AATTTTTTTT ATTTATGCAG
     4561 AGGCCGAGGC CGCCTCTGCC TCTGAGCTAT TCCAGAAGTA GTGAGGAGGC TTTTTTGGAG
     4621 GCCTAGGCTT TTGCAAAAAG CTCCCGGGAG CTTGTATATC CATTTTCGGA TCTGATCAGC
     4681 ACGTGTTGAC AATTAATCAT CGGCATAGTA TATCGGCATA GTATAATACG ACAAGGTGAG
     4741 GAACTAAACC ATGGCCAAGT TGACCAGTGC CGTTCCGGTG CTCACCGCGC GCGACGTCGC
     4801 CGGAGCGGTC GAGTTCTGGA CCGACCGGCT CGGGTTCTCC CGGGACTTCG TGGAGGACGA
     4861 CTTCGCCGGT GTGGTCCGGG ACGACGTGAC CCTGTTCATC AGCGCGGTCC AGGACCAGGT
     4921 GGTGCCGGAC AACACCCTGG CCTGGGTGTG GGTGCGCGGC CTGGACGAGC TGTACGCCGA
     4981 GTGGTCGGAG GTCGTGTCCA CGAACTTCCG GGACGCCTCC GGGCCGGCCA TGACCGAGAT
     5041 CGGCGAGCAG CCGTGGGGGC GGGAGTTCGC CCTGCGCGAC CCGGCCGGCA ACTGCGTGCA
     5101 CTTCGTGGCC GAGGAGCAGG ACTGACACGT GCTACGAGAT TTCGATTCCA CCGCCGCCTT
     5161 CTATGAAAGG TTGGGCTTCG GAATCGTTTT CCGGGACGCC GGCTGGATGA TCCTCCAGCG
     5221 CGGGGATCTC ATGCTGGAGT TCTTCGCCCA CCCCAACTTG TTTATTGCAG CTTATAATGG
     5281 TTACAAATAA AGCAATAGCA TCACAAATTT CACAAATAAA GCATTTTTTT CACTGCATTC
     5341 TAGTTGTGGT TTGTCCAAAC TCATCAATGT ATCTTATCAT GTCTGTATAC CGTCGACCTC
     5401 TAGCTAGAGC TTGGCGTAAT CATGGTCATA GCTGTTTCCT GTGTGAAATT GTTATCCGCT
     5461 CACAATTCCA CACAACATAC GAGCCGGAAG CATAAAGTGT AAAGCCTGGG GTGCCTAATG
     5521 AGTGAGCTAA CTCACATTAA TTGCGTTGCG CTCACTGCCC GCTTTCCAGT CGGGAAACCT
     5581 GTCGTGCCAG CTGCATTAAT GAATCGGCCA ACGCGCGGGG AGAGGCGGTT TGCGTATTGG
     5641 GCGCTCTTCC GCTTCCTCGC TCACTGACTC GCTGCGCTCG GTCGTTCGGC TGCGGCGAGC
     5701 GGTATCAGCT CACTCAAAGG CGGTAATACG GTTATCCACA GAATCAGGGG ATAACGCAGG
     5761 AAAGAACATG TGAGCAAAAG GCCAGCAAAA GGCCAGGAAC CGTAAAAAGG CCGCGTTGCT
     5821 GGCGTTTTTC CATAGGCTCC GCCCCCCTGA CGAGCATCAC AAAAATCGAC GCTCAAGTCA
     5881 GAGGTGGCGA AACCCGACAG GACTATAAAG ATACCAGGCG TTTCCCCCTG GAAGCTCCCT
     5941 CGTGCGCTCT CCTGTTCCGA CCCTGCCGCT TACCGGATAC CTGTCCGCCT TTCTCCCTTC
     6001 GGGAAGCGTG GCGCTTTCTC ATAGCTCACG CTGTAGGTAT CTCAGTTCGG TGTAGGTCGT
     6061 TCGCTCCAAG CTGGGCTGTG TGCACGAACC CCCCGTTCAG CCCGACCGCT GCGCCTTATC
     6121 CGGTAACTAT CGTCTTGAGT CCAACCCGGT AAGACACGAC TTATCGCCAC TGGCAGCAGC
     6181 CACTGGTAAC AGGATTAGCA GAGCGAGGTA TGTAGGCGGT GCTACAGAGT TCTTGAAGTG
     6241 GTGGCCTAAC TACGGCTACA CTAGAAGAAC AGTATTTGGT ATCTGCGCTC TGCTGAAGCC
     6301 AGTTACCTTC GGAAAAAGAG TTGGTAGCTC TTGATCCGGC AAACAAACCA CCGCTGGTAG
     6361 CGGTTTTTTT GTTTGCAAGC AGCAGATTAC GCGCAGAAAA AAAGGATCTC AAGAAGATCC
     6421 TTTGATCTTT TCTACGGGGT CTGACGCTCA GTGGAACGAA AACTCACGTT AAGGGATTTT
     6481 GGTCATGAGA TTATCAAAAA GGATCTTCAC CTAGATCCTT TTAAATTAAA AATGAAGTTT
     6541 TAAATCAATC TAAAGTATAT ATGAGTAAAC TTGGTCTGAC AGTTACCAAT GCTTAATCAG
     6601 TGAGGCACCT ATCTCAGCGA TCTGTCTATT TCGTTCATCC ATAGTTGCCT GACTCCCCGT
     6661 CGTGTAGATA ACTACGATAC GGGAGGGCTT ACCATCTGGC CCCAGTGCTG CAATGATACC
     6721 GCGAGACCCA CGCTCACCGG CTCCAGATTT ATCAGCAATA AACCAGCCAG CCGGAAGGGC
     6781 CGAGCGCAGA AGTGGTCCTG CAACTTTATC CGCCTCCATC CAGTCTATTA ATTGTTGCCG
     6841 GGAAGCTAGA GTAAGTAGTT CGCCAGTTAA TAGTTTGCGC AACGTTGTTG CCATTGCTAC
     6901 AGGCATCGTG GTGTCACGCT CGTCGTTTGG TATGGCTTCA TTCAGCTCCG GTTCCCAACG
     6961 ATCAAGGCGA GTTACATGAT CCCCCATGTT GTGCAAAAAA GCGGTTAGCT CCTTCGGTCC
     7021 TCCGATCGTT GTCAGAAGTA AGTTGGCCGC AGTGTTATCA CTCATGGTTA TGGCAGCACT
     7081 GCATAATTCT CTTACTGTCA TGCCATCCGT AAGATGCTTT TCTGTGACTG GTGAGTACTC
     7141 AACCAAGTCA TTCTGAGAAT AGTGTATGCG GCGACCGAGT TGCTCTTGCC CGGCGTCAAT
     7201 ACGGGATAAT ACCGCGCCAC ATAGCAGAAC TTTAAAAGTG CTCATCATTG GAAAACGTTC
     7261 TTCGGGGCGA AAACTCTCAA GGATCTTACC GCTGTTGAGA TCCAGTTCGA TGTAACCCAC
     7321 TCGTGCACCC AACTGATCTT CAGCATCTTT TACTTTCACC AGCGTTTCTG GGTGAGCAAA
     7381 AACAGGAAGG CAAAATGCCG CAAAAAAGGG AATAAGGGCG ACACGGAAAT GTTGAATACT
     7441 CATACTCTTC CTTTTTCAAT ATTATTGAAG CATTTATCAG GGTTATTGTC TCATGAGCGG
     7501 ATACATATTT GAATGTATTT AGAAAAATAA ACAAATAGGG GTTCCGCGCA CATTTCCCCG
     7561 AAAAGTGCCA CCTGACGTC
//
