# Supplementary material for: A platform for post-translational spatiotemporal control of cellular proteins
Source: Synth Biol (Oxf). 2021 Feb 2;6(1):ysab002. doi: 10.1093/synbio/ysab002 (PMC7976946; doi:10.1093/synbio/ysab002)
Supplement: ysab002_Supplementary_Data [file ysab002_supplementary_data.zip › pCMV_PIR-VHH-MOM-IRES-EKRAB.gb]

LOCUS       pcDNA4_CMV/PIR.myc-VHH- 7323 bp ds-DNA     circular     16-DEC-2020
DEFINITION  .
FEATURES             Location/Qualifiers
     Localization Tag 919..1035
                      /label="OMP25 (MOM tag)"
                      /ApEinfo_revcolor=#b7e6d7
                      /ApEinfo_fwdcolor=#b7e6d7
     misc_feature     2687..2720
                      /label="Homologous sequence"
                      /ApEinfo_revcolor=#ff9ccd
                      /ApEinfo_fwdcolor=#ff9ccd
     misc_feature     550..897
                      /label="vhhGFP"
                      /ApEinfo_revcolor=#75c6a9
                      /ApEinfo_fwdcolor=#75c6a9
     misc_feature     2774..2998
                      /label="BGH pA"
                      /ApEinfo_revcolor=#c6c9d1
                      /ApEinfo_fwdcolor=#c6c9d1
     misc_feature     493..498
                      /label="Kozak sequence"
                      /ApEinfo_revcolor=#ff00ff
                      /ApEinfo_fwdcolor=#ff00ff
     promoter         51..250
                      /label="CMV promoter"
                      /ApEinfo_revcolor=#9eafd2
                      /ApEinfo_fwdcolor=#9eafd2
     misc_feature     908..918
                      /label="GGG Linker"
                      /ApEinfo_revcolor=#b1ff67
                      /ApEinfo_fwdcolor=#b1ff67
     misc_feature     1680..2723
                      /label="E-KRAB"
                      /ApEinfo_revcolor=#0000ff
                      /ApEinfo_fwdcolor=#0000ff
     misc_feature     1674..1679
                      /label="Kozak sequence"
                      /ApEinfo_revcolor=#ff00ff
                      /ApEinfo_fwdcolor=#ff00ff
     misc_feature     408..474
                      /label="PIR"
                      /ApEinfo_revcolor=#9eafd2
                      /ApEinfo_fwdcolor=#9eafd2
     misc_feature     4433..4563
                      /label="SV40 pA"
                      /ApEinfo_revcolor=#c6c9d1
                      /ApEinfo_fwdcolor=#c6c9d1
     misc_feature     3482..3822
                      /label="Promoter SV40"
                      /ApEinfo_revcolor=#85dae9
                      /ApEinfo_fwdcolor=#85dae9
     misc_feature     3929..4303
                      /label="Zeocin"
                      /ApEinfo_revcolor=#0000ff
                      /ApEinfo_fwdcolor=#0000ff
     misc_feature     532..549
                      /label="Linker"
                      /ApEinfo_revcolor=#f58a5e
                      /ApEinfo_fwdcolor=#f58a5e
     misc_feature     262..328
                      /label="PIR"
                      /ApEinfo_revcolor=#9eafd2
                      /ApEinfo_fwdcolor=#9eafd2
     misc_feature     335..401
                      /label="PIR"
                      /ApEinfo_revcolor=#9eafd2
                      /ApEinfo_fwdcolor=#9eafd2
     promoter         join(6991..7323,1..50)
                      /label="CMV enhancer"
                      /ApEinfo_revcolor=#c7b0e3
                      /ApEinfo_fwdcolor=#c7b0e3
     misc_feature     1040..1044
                      /label="new"
                      /ApEinfo_revcolor=#ffef86
                      /ApEinfo_fwdcolor=#ffef86
     misc_feature     928..1035
                      /label="OMP25 TM Domain "
                      /ApEinfo_revcolor=#f58a5e
                      /ApEinfo_fwdcolor=#f58a5e
     Tag              502..531
                      /label="Myc"
                      /ApEinfo_revcolor=#c6c9d1
                      /ApEinfo_fwdcolor=#c6c9d1
     misc_feature     complement(5761..6621)
                      /label="Amp"
                      /ApEinfo_revcolor=#0000ff
                      /ApEinfo_fwdcolor=#0000ff
     misc_feature     1045..1667
                      /label="IRES"
                      /ApEinfo_revcolor=#7bcdc8
                      /ApEinfo_fwdcolor=#7bcdc8
ORIGIN
        1 ACTTTCCTAC TTGGCAGTAC ATCTACGTAT TAGTCATCGC TATTACCATG GTGATGCGGT
       61 TTTGGCAGTA CATCAATGGG CGTGGATAGC GGTTTGACTC ACGGGGATTT CCAAGTCTCC
      121 ACCCCATTGA CGTCAATGGG AGTTTGTTTT GGCACCAAAA TCAACGGGAC TTTCCAAAAT
      181 GTCGTAACAA CTCCGCCCCA TTGACGCAAA TGGGCGGTAG GCGTGTACGG TGGGAGGTCT
      241 ATATAAGCAG AGCTCTCTAG AGAAATAGCG CTGTACAGCG TATGGGAATC TCTTGTACGG
      301 TGTACGAGTA TCTTCCCGTA CACCGTACGC TAGAGAAATA GCGCTGTACA GCGTATGGGA
      361 ATCTCTTGTA CGGTGTACGA GTATCTTCCC GTACACCGTA CGCTAGAGAA ATAGCGCTGT
      421 ACAGCGTATG GGAATCTCTT GTACGGTGTA CGAGTATCTT CCCGTACACC GTACGCTAGC
      481 TTTAAAGGCG CCGCCACCAT GGAGCAGAAG TTGATCTCCG AGGAAGACTT GGGTGGTTCT
      541 TCTGGTGGTG ATCAAGTCCA ACTGGTGGAG TCTGGTGGCG CTTTGGTGCA GCCAGGTGGC
      601 TCTCTGCGTT TGTCCTGTGC CGCTTCTGGC TTCCCAGTGA ACCGCTATTC CATGCGCTGG
      661 TATCGCCAGG CTCCAGGCAA AGAGCGTGAG TGGGTAGCCG GTATGTCCAG CGCGGGTGAT
      721 CGTAGCTCCT ATGAAGACTC CGTGAAGGGC CGTTTCACCA TCAGCCGTGA CGATGCCCGT
      781 AACACGGTGT ATCTGCAAAT GAACAGCTTG AAACCTGAAG ATACGGCCGT GTATTACTGT
      841 AATGTGAACG TGGGCTTCGA GTATTGGGGC CAAGGCACCC AGGTCACCGT CTCCAGCGGA
      901 GCTAAGCTAG GAGGAGGCac gcgtgggcga ggcgacggag agccgagtgg agttcctgta
      961 gctgtggtgc tgctgccagt gtttgccctt accctggtag cagtttgggc cttcgtgaga
     1021 taccgaaagc agctcTAAAC CGGTCCGGGA GAGTGGGATG AATGGATATC TAACGGATCC
     1081 GCCCCTCTCC CTCCCCCCCC CCTAACGTTA CTGGCCGAAG CCGCTTGGAA TAAGGCCGGT
     1141 GTGCGTTTGT CTATATGTTA TTTTCCACCA TATTGCCGTC TTTTGGCAAT GTGAGGGCCC
     1201 GGAAACCTGG CCCTGTCTTC TTGACGAGCA TTCCTAGGGG TCTTTCCCCT CTCGCCAAAG
     1261 GAATGCAAGG TCTGTTGAAT GTCGTGAAGG AAGCAGTTCC TCTGGAAGCT TCTTGAAGAC
     1321 AAACAACGTC TGTAGCGACC CTTTGCAGGC AGCGGAACCC CCCACCTGGC GACAGGTGCC
     1381 TCTGCGGCCA AAAGCCACGT GTATAAGATA CACCTGCAAA GGCGGCACAA CCCCAGTGCC
     1441 ACGTTGTGAG TTGGATAGTT GTGGAAAGAG TCAAATGGCT CTCCTCAAGC GTATTCAACA
     1501 AGGGGCTGAA GGATGCCCAG AAGGTACCCC ATTGTATGGG ATCTGATCTG GGGCCTCGGT
     1561 ACACATGCTT TACATGTGTT TAGTCGAGGT TAAAAAAACG TCTAGGCCCC CCGAACCACG
     1621 GGGACGTGGT TTTCCTTTGA AAAACACGAT GATAATATGG CCACAACCTT AAGGCCACCA
     1681 TGCCTCGCCC AAAGTTGAAG AGTGATGACG AGGTACTCGA GGCCGCCACC GTAGTGCTGA
     1741 AGCGTTGCGG TCCCATAGAG TTCACGCTCA GCGGAGTAGC AAAGGAGGTG GGGCTCTCCC
     1801 GCGCAGCGTT AATCCAGCGC TTCACCAACC GCGATACGCT GCTGGTGAGG ATGATGGAGC
     1861 GCGGCGTCGA GCAGGTGCGG CATTACCTGA ATGCGATACC GATAGGCGCA GGGCCGCAAG
     1921 GGCTCTGGGA ATTTTTGCAG GTGCTCGTTC GGAGCATGAA CACTCGCAAC GACTTCTCGG
     1981 TGAACTATCT CATCTCCTGG TACGAGCTCC AGGTGCCGGA GCTACGCACG CTTGCGATCC
     2041 AGCGGAACCG CGCGGTGGTG GAGGGGATCC GCAAGCGACT GCCCCCAGGT GCTCCTGCGG
     2101 CAGCTGAGTT GCTCCTGCAC TCGGTCATCG CTGGCGCGAC GATGCAGTGG GCCGTCGATC
     2161 CGGATGGTGA GCTAGCTGAT CATGTGCTGG CTCAGATCGC TGCCATCCTG TGTTTAATGT
     2221 TTCCCGAACA CGACGATTTC CAACTCCTCC AGGCACATGC GTCCGCGTAC AGCCGCGCGC
     2281 CAGATCCAAA AAAGAAGAGA AAGGTAGATC CAAAAAAGAA ACGGAAAGTG GACCCGAAGA
     2341 AGAAACGTAA GGTGATGGAT GCTAAGTCAC TAACTGCCTG GTCCCGGACA CTGGTGACCT
     2401 TCAAGGATGT ATTTGTGGAC TTCACCAGGG AGGAGTGGAA GCTGCTGGAC ACTGCTCAGC
     2461 AGATCGTGTA CAGAAATGTG ATGCTGGAGA ACTATAAGAA CCTGGTTTCC TTGGGTTATC
     2521 AGCTTACTAA GCCAGATGTG ATCCTCCGGT TGGAGAAGGG AGAAGAGCCC TGGCTGGTGG
     2581 AGAGAGAAAT TCACCAAGAG ACCCATCCTG ATTCAGAGAC TGCATTTGAA ATCAAATCAT
     2641 CAGTTTCCAG CAGGAGCATT TTTAAAGATA AGCAATCCTG TGACATTAAA ATGGAAGGCA
     2701 TGGCCAGGAA CGACCTCTGG TAGGCGGCCG CTCGAGTCTA GAGGGCCCGT TTAAACCCGC
     2761 TGATCAGCCT CGACTGTGCC TTCTAGTTGC CAGCCATCTG TTGTTTGCCC CTCCCCCGTG
     2821 CCTTCCTTGA CCCTGGAAGG TGCCACTCCC ACTGTCCTTT CCTAATAAAA TGAGGAAATT
     2881 GCATCGCATT GTCTGAGTAG GTGTCATTCT ATTCTGGGGG GTGGGGTGGG GCAGGACAGC
     2941 AAGGGGGAGG ATTGGGAAGA CAATAGCAGG CATGCTGGGG ATGCGGTGGG CTCTATGGCT
     3001 TCTGAGGCGG AAAGAACCAG CTGGGGCTCT AGGGGGTATC CCCACGCGCC CTGTAGCGGC
     3061 GCATTAAGCG CGGCGGGTGT GGTGGTTACG CGCAGCGTGA CCGCTACACT TGCCAGCGCC
     3121 CTAGCGCCCG CTCCTTTCGC TTTCTTCCCT TCCTTTCTCG CCACGTTCGC CGGCTTTCCC
     3181 CGTCAAGCTC TAAATCGGGG GCTCCCTTTA GGGTTCCGAT TTAGTGCTTT ACGGCACCTC
     3241 GACCCCAAAA AACTTGATTA GGGTGATGGT TCACGTAGTG GGCCATCGCC CTGATAGACG
     3301 GTTTTTCGCC CTTTGACGTT GGAGTCCACG TTCTTTAATA GTGGACTCTT GTTCCAAACT
     3361 GGAACAACAC TCAACCCTAT CTCGGTCTAT TCTTTTGATT TATAAGGGAT TTTGCCGATT
     3421 TCGGCCTATT GGTTAAAAAA TGAGCTGATT TAACAAAAAT TTAACGCGAA TTAATTCTGT
     3481 GGAATGTGTG TCAGTTAGGG TGTGGAAAGT CCCCAGGCTC CCCAGCAGGC AGAAGTATGC
     3541 AAAGCATGCA TCTCAATTAG TCAGCAACCA GGTGTGGAAA GTCCCCAGGC TCCCCAGCAG
     3601 GCAGAAGTAT GCAAAGCATG CATCTCAATT AGTCAGCAAC CATAGTCCCG CCCCTAACTC
     3661 CGCCCATCCC GCCCCTAACT CCGCCCAGTT CCGCCCATTC TCCGCCCCAT GGCTGACTAA
     3721 TTTTTTTTAT TTATGCAGAG GCCGAGGCCG CCTCTGCCTC TGAGCTATTC CAGAAGTAGT
     3781 GAGGAGGCTT TTTTGGAGGC CTAGGCTTTT GCAAAAAGCT CCCGGGAGCT TGTATATCCA
     3841 TTTTCGGATC TGATCAGCAC GTGTTGACAA TTAATCATCG GCATAGTATA TCGGCATAGT
     3901 ATAATACGAC AAGGTGAGGA ACTAAACCAT GGCCAAGTTG ACCAGTGCCG TTCCGGTGCT
     3961 CACCGCGCGC GACGTCGCCG GAGCGGTCGA GTTCTGGACC GACCGGCTCG GGTTCTCCCG
     4021 GGACTTCGTG GAGGACGACT TCGCCGGTGT GGTCCGGGAC GACGTGACCC TGTTCATCAG
     4081 CGCGGTCCAG GACCAGGTGG TGCCGGACAA CACCCTGGCC TGGGTGTGGG TGCGCGGCCT
     4141 GGACGAGCTG TACGCCGAGT GGTCGGAGGT CGTGTCCACG AACTTCCGGG ACGCCTCCGG
     4201 GCCGGCCATG ACCGAGATCG GCGAGCAGCC GTGGGGGCGG GAGTTCGCCC TGCGCGACCC
     4261 GGCCGGCAAC TGCGTGCACT TCGTGGCCGA GGAGCAGGAC TGACACGTGC TACGAGATTT
     4321 CGATTCCACC GCCGCCTTCT ATGAAAGGTT GGGCTTCGGA ATCGTTTTCC GGGACGCCGG
     4381 CTGGATGATC CTCCAGCGCG GGGATCTCAT GCTGGAGTTC TTCGCCCACC CCAACTTGTT
     4441 TATTGCAGCT TATAATGGTT ACAAATAAAG CAATAGCATC ACAAATTTCA CAAATAAAGC
     4501 ATTTTTTTCA CTGCATTCTA GTTGTGGTTT GTCCAAACTC ATCAATGTAT CTTATCATGT
     4561 CTGTATACCG TCGACCTCTA GCTAGAGCTT GGCGTAATCA TGGTCATAGC TGTTTCCTGT
     4621 GTGAAATTGT TATCCGCTCA CAATTCCACA CAACATACGA GCCGGAAGCA TAAAGTGTAA
     4681 AGCCTGGGGT GCCTAATGAG TGAGCTAACT CACATTAATT GCGTTGCGCT CACTGCCCGC
     4741 TTTCCAGTCG GGAAACCTGT CGTGCCAGCT GCATTAATGA ATCGGCCAAC GCGCGGGGAG
     4801 AGGCGGTTTG CGTATTGGGC GCTCTTCCGC TTCCTCGCTC ACTGACTCGC TGCGCTCGGT
     4861 CGTTCGGCTG CGGCGAGCGG TATCAGCTCA CTCAAAGGCG GTAATACGGT TATCCACAGA
     4921 ATCAGGGGAT AACGCAGGAA AGAACATGTG AGCAAAAGGC CAGCAAAAGG CCAGGAACCG
     4981 TAAAAAGGCC GCGTTGCTGG CGTTTTTCCA TAGGCTCCGC CCCCCTGACG AGCATCACAA
     5041 AAATCGACGC TCAAGTCAGA GGTGGCGAAA CCCGACAGGA CTATAAAGAT ACCAGGCGTT
     5101 TCCCCCTGGA AGCTCCCTCG TGCGCTCTCC TGTTCCGACC CTGCCGCTTA CCGGATACCT
     5161 GTCCGCCTTT CTCCCTTCGG GAAGCGTGGC GCTTTCTCAT AGCTCACGCT GTAGGTATCT
     5221 CAGTTCGGTG TAGGTCGTTC GCTCCAAGCT GGGCTGTGTG CACGAACCCC CCGTTCAGCC
     5281 CGACCGCTGC GCCTTATCCG GTAACTATCG TCTTGAGTCC AACCCGGTAA GACACGACTT
     5341 ATCGCCACTG GCAGCAGCCA CTGGTAACAG GATTAGCAGA GCGAGGTATG TAGGCGGTGC
     5401 TACAGAGTTC TTGAAGTGGT GGCCTAACTA CGGCTACACT AGAAGAACAG TATTTGGTAT
     5461 CTGCGCTCTG CTGAAGCCAG TTACCTTCGG AAAAAGAGTT GGTAGCTCTT GATCCGGCAA
     5521 ACAAACCACC GCTGGTAGCG GTTTTTTTGT TTGCAAGCAG CAGATTACGC GCAGAAAAAA
     5581 AGGATCTCAA GAAGATCCTT TGATCTTTTC TACGGGGTCT GACGCTCAGT GGAACGAAAA
     5641 CTCACGTTAA GGGATTTTGG TCATGAGATT ATCAAAAAGG ATCTTCACCT AGATCCTTTT
     5701 AAATTAAAAA TGAAGTTTTA AATCAATCTA AAGTATATAT GAGTAAACTT GGTCTGACAG
     5761 TTACCAATGC TTAATCAGTG AGGCACCTAT CTCAGCGATC TGTCTATTTC GTTCATCCAT
     5821 AGTTGCCTGA CTCCCCGTCG TGTAGATAAC TACGATACGG GAGGGCTTAC CATCTGGCCC
     5881 CAGTGCTGCA ATGATACCGC GAGACCCACG CTCACCGGCT CCAGATTTAT CAGCAATAAA
     5941 CCAGCCAGCC GGAAGGGCCG AGCGCAGAAG TGGTCCTGCA ACTTTATCCG CCTCCATCCA
     6001 GTCTATTAAT TGTTGCCGGG AAGCTAGAGT AAGTAGTTCG CCAGTTAATA GTTTGCGCAA
     6061 CGTTGTTGCC ATTGCTACAG GCATCGTGGT GTCACGCTCG TCGTTTGGTA TGGCTTCATT
     6121 CAGCTCCGGT TCCCAACGAT CAAGGCGAGT TACATGATCC CCCATGTTGT GCAAAAAAGC
     6181 GGTTAGCTCC TTCGGTCCTC CGATCGTTGT CAGAAGTAAG TTGGCCGCAG TGTTATCACT
     6241 CATGGTTATG GCAGCACTGC ATAATTCTCT TACTGTCATG CCATCCGTAA GATGCTTTTC
     6301 TGTGACTGGT GAGTACTCAA CCAAGTCATT CTGAGAATAG TGTATGCGGC GACCGAGTTG
     6361 CTCTTGCCCG GCGTCAATAC GGGATAATAC CGCGCCACAT AGCAGAACTT TAAAAGTGCT
     6421 CATCATTGGA AAACGTTCTT CGGGGCGAAA ACTCTCAAGG ATCTTACCGC TGTTGAGATC
     6481 CAGTTCGATG TAACCCACTC GTGCACCCAA CTGATCTTCA GCATCTTTTA CTTTCACCAG
     6541 CGTTTCTGGG TGAGCAAAAA CAGGAAGGCA AAATGCCGCA AAAAAGGGAA TAAGGGCGAC
     6601 ACGGAAATGT TGAATACTCA TACTCTTCCT TTTTCAATAT TATTGAAGCA TTTATCAGGG
     6661 TTATTGTCTC ATGAGCGGAT ACATATTTGA ATGTATTTAG AAAAATAAAC AAATAGGGGT
     6721 TCCGCGCACA TTTCCCCGAA AAGTGCCACC TGACGTCGAC GGATCGGGAG ATCTCCCGAT
     6781 CCCCTATGGT GCACTCTCAG TACAATCTGC TCTGATGCCG CATAGTTAAG CCAGTATCTG
     6841 CTCCCTGCTT GTGTGTTGGA GGTCGCTGAG TAGTGCGCGA GCAAAATTTA AGCTACAACA
     6901 AGGCAAGGCT TGACCGACAA TTGCATGAAG AATCTGCTTA GGGTTAGGCG TTTTGCGCTG
     6961 CTTCGCGATG TACGGGCCAG ATATATACGC GTTGACATTG ATTATTGACT AGTTATTAAT
     7021 AGTAATCAAT TACGGGGTCA TTAGTTCATA GCCCATATAT GGAGTTCCGC GTTACATAAC
     7081 TTACGGTAAA TGGCCCGCCT GGCTGACCGC CCAACGACCC CCGCCCATTG ACGTCAATAA
     7141 TGACGTATGT TCCCATAGTA ACGCCAATAG GGACTTTCCA TTGACGTCAA TGGGTGGAGT
     7201 ATTTACGGTA AACTGCCCAC TTGGCAGTAC ATCAAGTGTA TCATATGCCA AGTACGCCCC
     7261 CTATTGACGT CAATGACGGT AAATGGCCCG CCTGGCATTA TGCCCAGTAC ATGACCTTAT
     7321 GGG
//
