# Supplementary material for: A platform for post-translational spatiotemporal control of cellular proteins
Source: Synth Biol (Oxf). 2021 Feb 2;6(1):ysab002. doi: 10.1093/synbio/ysab002 (PMC7976946; doi:10.1093/synbio/ysab002)
Supplement: ysab002_Supplementary_Data [file ysab002_supplementary_data.zip › pCMV_TO-VHH-MOM.gb]

LOCUS       Copy_of_pcDNA4_CMV/TO.m 5563 bp ds-DNA     circular     29-OCT-2020
DEFINITION  .
FEATURES             Location/Qualifiers
     misc_feature     1399..1409
                      /label="GGG Linker"
                      /ApEinfo_revcolor=#b1ff67
                      /ApEinfo_fwdcolor=#b1ff67
     misc_feature     1041..1388
                      /label="vhhGFP"
                      /ApEinfo_revcolor=#75c6a9
                      /ApEinfo_fwdcolor=#75c6a9
     misc_feature     complement(4567..5427)
                      /label="Amp"
                      /ApEinfo_revcolor=#0000ff
                      /ApEinfo_fwdcolor=#0000ff
     misc_feature     1419..1526
                      /label="OMP25 TM Domain "
                      /ApEinfo_revcolor=#f58a5e
                      /ApEinfo_fwdcolor=#f58a5e
     misc_feature     231..957
                      /label="Promoter CMV"
                      /ApEinfo_revcolor=#85dae9
                      /ApEinfo_fwdcolor=#85dae9
     misc_feature     2288..2628
                      /label="Promoter SV40"
                      /ApEinfo_revcolor=#85dae9
                      /ApEinfo_fwdcolor=#85dae9
     misc_feature     1023..1040
                      /label="Linker"
                      /ApEinfo_revcolor=#f58a5e
                      /ApEinfo_fwdcolor=#f58a5e
     misc_feature     984..989
                      /label="Kozak sequence"
                      /ApEinfo_revcolor=#ff00ff
                      /ApEinfo_fwdcolor=#ff00ff
     misc_feature     1580..1804
                      /label="BGH pA"
                      /ApEinfo_revcolor=#c6c9d1
                      /ApEinfo_fwdcolor=#c6c9d1
     misc_feature     2735..3109
                      /label="Zeocin"
                      /ApEinfo_revcolor=#0000ff
                      /ApEinfo_fwdcolor=#0000ff
     misc_feature     819..837
                      /label="TO"
                      /ApEinfo_revcolor=#0080ff
                      /ApEinfo_fwdcolor=#0080ff
     Localization Tag 1410..1526
                      /label="OMP25 (MOM tag)"
                      /ApEinfo_revcolor=#b7e6d7
                      /ApEinfo_fwdcolor=#b7e6d7
     Tag              993..1022
                      /label="Myc"
                      /ApEinfo_revcolor=#c6c9d1
                      /ApEinfo_fwdcolor=#c6c9d1
     misc_feature     840..858
                      /label="TO"
                      /ApEinfo_revcolor=#0080ff
                      /ApEinfo_fwdcolor=#0080ff
     misc_feature     3239..3369
                      /label="SV40 pA"
                      /ApEinfo_revcolor=#c6c9d1
                      /ApEinfo_fwdcolor=#c6c9d1
ORIGIN
        1 GACGGATCGG GAGATCTCCC GATCCCCTAT GGTGCACTCT CAGTACAATC TGCTCTGATG
       61 CCGCATAGTT AAGCCAGTAT CTGCTCCCTG CTTGTGTGTT GGAGGTCGCT GAGTAGTGCG
      121 CGAGCAAAAT TTAAGCTACA ACAAGGCAAG GCTTGACCGA CAATTGCATG AAGAATCTGC
      181 TTAGGGTTAG GCGTTTTGCG CTGCTTCGCG ATGTACGGGC CAGATATACG CGTTGACATT
      241 GATTATTGAC TAGTTATTAA TAGTAATCAA TTACGGGGTC ATTAGTTCAT AGCCCATATA
      301 TGGAGTTCCG CGTTACATAA CTTACGGTAA ATGGCCCGCC TGGCTGACCG CCCAACGACC
      361 CCCGCCCATT GACGTCAATA ATGACGTATG TTCCCATAGT AACGCCAATA GGGACTTTCC
      421 ATTGACGTCA ATGGGTGGAG TATTTACGGT AAACTGCCCA CTTGGCAGTA CATCAAGTGT
      481 ATCATATGCC AAGTACGCCC CCTATTGACG TCAATGACGG TAAATGGCCC GCCTGGCATT
      541 ATGCCCAGTA CATGACCTTA TGGGACTTTC CTACTTGGCA GTACATCTAC GTATTAGTCA
      601 TCGCTATTAC CATGGTGATG CGGTTTTGGC AGTACATCAA TGGGCGTGGA TAGCGGTTTG
      661 ACTCACGGGG ATTTCCAAGT CTCCACCCCA TTGACGTCAA TGGGAGTTTG TTTTGGAACC
      721 AAAATCAACG GGACTTTCCA AAATGTCGTA ACAACTCCGC CCCATTGACG CAAATGGGCG
      781 GTAGGCGTGT ACGGTGGGAG GTCTATATAA GCAGAGCTCT CCCTATCAGT GATAGAGATC
      841 TCCCTATCAG TGATAGAGAT CGTCGACGAG CTCGTTTAGT GAACCGTCAG ATCGCCTGGA
      901 GACGCCATCC ACGCTGTTTT GACCTCCATA GAAGACACCG GGACCGATCC AGCCTCCGGA
      961 CTCTAGCGTT TAAACTTAAG CTTGCCACCA TGGAGCAGAA GTTGATCTCC GAGGAAGACT
     1021 TGGGTGGTTC TTCTGGTGGT GATCAAGTCC AACTGGTGGA GTCTGGTGGC GCTTTGGTGC
     1081 AGCCAGGTGG CTCTCTGCGT TTGTCCTGTG CCGCTTCTGG CTTCCCAGTG AACCGCTATT
     1141 CCATGCGCTG GTATCGCCAG GCTCCAGGCA AAGAGCGTGA GTGGGTAGCC GGTATGTCCA
     1201 GCGCGGGTGA TCGTAGCTCC TATGAAGACT CCGTGAAGGG CCGTTTCACC ATCAGCCGTG
     1261 ACGATGCCCG TAACACGGTG TATCTGCAAA TGAACAGCTT GAAACCTGAA GATACGGCCG
     1321 TGTATTACTG TAATGTGAAC GTGGGCTTCG AGTATTGGGG CCAAGGCACC CAGGTCACCG
     1381 TCTCCAGCGG AGCTAAGCTA GGAGGAGGCa cgcgtgggcg aggcgacgga gagccgagtg
     1441 gagttcctgt agctgtggtg ctgctgccag tgtttgccct taccctggta gcagtttggg
     1501 ccttcgtgag ataccgaaag cagctcTAAG CGGCCGCTCG AGTCTAGAGG GCCCGTTTAA
     1561 ACCCGCTGAT CAGCCTCGAC TGTGCCTTCT AGTTGCCAGC CATCTGTTGT TTGCCCCTCC
     1621 CCCGTGCCTT CCTTGACCCT GGAAGGTGCC ACTCCCACTG TCCTTTCCTA ATAAAATGAG
     1681 GAAATTGCAT CGCATTGTCT GAGTAGGTGT CATTCTATTC TGGGGGGTGG GGTGGGGCAG
     1741 GACAGCAAGG GGGAGGATTG GGAAGACAAT AGCAGGCATG CTGGGGATGC GGTGGGCTCT
     1801 ATGGCTTCTG AGGCGGAAAG AACCAGCTGG GGCTCTAGGG GGTATCCCCA CGCGCCCTGT
     1861 AGCGGCGCAT TAAGCGCGGC GGGTGTGGTG GTTACGCGCA GCGTGACCGC TACACTTGCC
     1921 AGCGCCCTAG CGCCCGCTCC TTTCGCTTTC TTCCCTTCCT TTCTCGCCAC GTTCGCCGGC
     1981 TTTCCCCGTC AAGCTCTAAA TCGGGGGCTC CCTTTAGGGT TCCGATTTAG TGCTTTACGG
     2041 CACCTCGACC CCAAAAAACT TGATTAGGGT GATGGTTCAC GTAGTGGGCC ATCGCCCTGA
     2101 TAGACGGTTT TTCGCCCTTT GACGTTGGAG TCCACGTTCT TTAATAGTGG ACTCTTGTTC
     2161 CAAACTGGAA CAACACTCAA CCCTATCTCG GTCTATTCTT TTGATTTATA AGGGATTTTG
     2221 CCGATTTCGG CCTATTGGTT AAAAAATGAG CTGATTTAAC AAAAATTTAA CGCGAATTAA
     2281 TTCTGTGGAA TGTGTGTCAG TTAGGGTGTG GAAAGTCCCC AGGCTCCCCA GCAGGCAGAA
     2341 GTATGCAAAG CATGCATCTC AATTAGTCAG CAACCAGGTG TGGAAAGTCC CCAGGCTCCC
     2401 CAGCAGGCAG AAGTATGCAA AGCATGCATC TCAATTAGTC AGCAACCATA GTCCCGCCCC
     2461 TAACTCCGCC CATCCCGCCC CTAACTCCGC CCAGTTCCGC CCATTCTCCG CCCCATGGCT
     2521 GACTAATTTT TTTTATTTAT GCAGAGGCCG AGGCCGCCTC TGCCTCTGAG CTATTCCAGA
     2581 AGTAGTGAGG AGGCTTTTTT GGAGGCCTAG GCTTTTGCAA AAAGCTCCCG GGAGCTTGTA
     2641 TATCCATTTT CGGATCTGAT CAGCACGTGT TGACAATTAA TCATCGGCAT AGTATATCGG
     2701 CATAGTATAA TACGACAAGG TGAGGAACTA AACCATGGCC AAGTTGACCA GTGCCGTTCC
     2761 GGTGCTCACC GCGCGCGACG TCGCCGGAGC GGTCGAGTTC TGGACCGACC GGCTCGGGTT
     2821 CTCCCGGGAC TTCGTGGAGG ACGACTTCGC CGGTGTGGTC CGGGACGACG TGACCCTGTT
     2881 CATCAGCGCG GTCCAGGACC AGGTGGTGCC GGACAACACC CTGGCCTGGG TGTGGGTGCG
     2941 CGGCCTGGAC GAGCTGTACG CCGAGTGGTC GGAGGTCGTG TCCACGAACT TCCGGGACGC
     3001 CTCCGGGCCG GCCATGACCG AGATCGGCGA GCAGCCGTGG GGGCGGGAGT TCGCCCTGCG
     3061 CGACCCGGCC GGCAACTGCG TGCACTTCGT GGCCGAGGAG CAGGACTGAC ACGTGCTACG
     3121 AGATTTCGAT TCCACCGCCG CCTTCTATGA AAGGTTGGGC TTCGGAATCG TTTTCCGGGA
     3181 CGCCGGCTGG ATGATCCTCC AGCGCGGGGA TCTCATGCTG GAGTTCTTCG CCCACCCCAA
     3241 CTTGTTTATT GCAGCTTATA ATGGTTACAA ATAAAGCAAT AGCATCACAA ATTTCACAAA
     3301 TAAAGCATTT TTTTCACTGC ATTCTAGTTG TGGTTTGTCC AAACTCATCA ATGTATCTTA
     3361 TCATGTCTGT ATACCGTCGA CCTCTAGCTA GAGCTTGGCG TAATCATGGT CATAGCTGTT
     3421 TCCTGTGTGA AATTGTTATC CGCTCACAAT TCCACACAAC ATACGAGCCG GAAGCATAAA
     3481 GTGTAAAGCC TGGGGTGCCT AATGAGTGAG CTAACTCACA TTAATTGCGT TGCGCTCACT
     3541 GCCCGCTTTC CAGTCGGGAA ACCTGTCGTG CCAGCTGCAT TAATGAATCG GCCAACGCGC
     3601 GGGGAGAGGC GGTTTGCGTA TTGGGCGCTC TTCCGCTTCC TCGCTCACTG ACTCGCTGCG
     3661 CTCGGTCGTT CGGCTGCGGC GAGCGGTATC AGCTCACTCA AAGGCGGTAA TACGGTTATC
     3721 CACAGAATCA GGGGATAACG CAGGAAAGAA CATGTGAGCA AAAGGCCAGC AAAAGGCCAG
     3781 GAACCGTAAA AAGGCCGCGT TGCTGGCGTT TTTCCATAGG CTCCGCCCCC CTGACGAGCA
     3841 TCACAAAAAT CGACGCTCAA GTCAGAGGTG GCGAAACCCG ACAGGACTAT AAAGATACCA
     3901 GGCGTTTCCC CCTGGAAGCT CCCTCGTGCG CTCTCCTGTT CCGACCCTGC CGCTTACCGG
     3961 ATACCTGTCC GCCTTTCTCC CTTCGGGAAG CGTGGCGCTT TCTCATAGCT CACGCTGTAG
     4021 GTATCTCAGT TCGGTGTAGG TCGTTCGCTC CAAGCTGGGC TGTGTGCACG AACCCCCCGT
     4081 TCAGCCCGAC CGCTGCGCCT TATCCGGTAA CTATCGTCTT GAGTCCAACC CGGTAAGACA
     4141 CGACTTATCG CCACTGGCAG CAGCCACTGG TAACAGGATT AGCAGAGCGA GGTATGTAGG
     4201 CGGTGCTACA GAGTTCTTGA AGTGGTGGCC TAACTACGGC TACACTAGAA GAACAGTATT
     4261 TGGTATCTGC GCTCTGCTGA AGCCAGTTAC CTTCGGAAAA AGAGTTGGTA GCTCTTGATC
     4321 CGGCAAACAA ACCACCGCTG GTAGCGGTTT TTTTGTTTGC AAGCAGCAGA TTACGCGCAG
     4381 AAAAAAAGGA TCTCAAGAAG ATCCTTTGAT CTTTTCTACG GGGTCTGACG CTCAGTGGAA
     4441 CGAAAACTCA CGTTAAGGGA TTTTGGTCAT GAGATTATCA AAAAGGATCT TCACCTAGAT
     4501 CCTTTTAAAT TAAAAATGAA GTTTTAAATC AATCTAAAGT ATATATGAGT AAACTTGGTC
     4561 TGACAGTTAC CAATGCTTAA TCAGTGAGGC ACCTATCTCA GCGATCTGTC TATTTCGTTC
     4621 ATCCATAGTT GCCTGACTCC CCGTCGTGTA GATAACTACG ATACGGGAGG GCTTACCATC
     4681 TGGCCCCAGT GCTGCAATGA TACCGCGAGA CCCACGCTCA CCGGCTCCAG ATTTATCAGC
     4741 AATAAACCAG CCAGCCGGAA GGGCCGAGCG CAGAAGTGGT CCTGCAACTT TATCCGCCTC
     4801 CATCCAGTCT ATTAATTGTT GCCGGGAAGC TAGAGTAAGT AGTTCGCCAG TTAATAGTTT
     4861 GCGCAACGTT GTTGCCATTG CTACAGGCAT CGTGGTGTCA CGCTCGTCGT TTGGTATGGC
     4921 TTCATTCAGC TCCGGTTCCC AACGATCAAG GCGAGTTACA TGATCCCCCA TGTTGTGCAA
     4981 AAAAGCGGTT AGCTCCTTCG GTCCTCCGAT CGTTGTCAGA AGTAAGTTGG CCGCAGTGTT
     5041 ATCACTCATG GTTATGGCAG CACTGCATAA TTCTCTTACT GTCATGCCAT CCGTAAGATG
     5101 CTTTTCTGTG ACTGGTGAGT ACTCAACCAA GTCATTCTGA GAATAGTGTA TGCGGCGACC
     5161 GAGTTGCTCT TGCCCGGCGT CAATACGGGA TAATACCGCG CCACATAGCA GAACTTTAAA
     5221 AGTGCTCATC ATTGGAAAAC GTTCTTCGGG GCGAAAACTC TCAAGGATCT TACCGCTGTT
     5281 GAGATCCAGT TCGATGTAAC CCACTCGTGC ACCCAACTGA TCTTCAGCAT CTTTTACTTT
     5341 CACCAGCGTT TCTGGGTGAG CAAAAACAGG AAGGCAAAAT GCCGCAAAAA AGGGAATAAG
     5401 GGCGACACGG AAATGTTGAA TACTCATACT CTTCCTTTTT CAATATTATT GAAGCATTTA
     5461 TCAGGGTTAT TGTCTCATGA GCGGATACAT ATTTGAATGT ATTTAGAAAA ATAAACAAAT
     5521 AGGGGTTCCG CGCACATTTC CCCGAAAAGT GCCACCTGAC GTC
//
